# Supplementary material for: Genetic diversity, linkage disequilibrium and power of a large grapevine (Vitis vinifera L) diversity panel newly designed for association studies
Source: BMC Plant Biol. 2016 Mar 22;16:74. doi: 10.1186/s12870-016-0754-z (PMC4802926; doi:10.1186/s12870-016-0754-z)
Supplement: Additional file 1: Table S1. — Resequencing sample of 30 Vitis vinifera individuals for SNP discovery. (XLSX 10 kb) [file 12870_2016_754_MOESM1_ESM.xlsx]

## Sheet: Feuil1
Table S1. Resequencing sample of 31 Vitis vinifera individuals for SNP discovery.
Cultivar or accession number	Cultivar or accession name	Status
2897	Ak ouzioum tagapskii	Core 24
1805	Araklinos	Core 24
2505	Assyl kara	Core 24
324	Cabernet franc	Core 24
225	César	Core 24
1186	Chirai obak	Core 24
192	Chouchillon	Core 24
1498	Espadeiro tinto	Core 24
3242	Kapistroni tétri hermaphrodite (Coll. Kichinev)	Core 24
556	Katta-kourgan	Core 24
3264	Kichmich tcherni	Core 24
3380	Lameiro	Core 24
3381	Medouar	Core 24
2082	Mehdik	Core 24
294	Orbois	Core 24
2461	Orlovi nokti	Core 24
2651	Pervenetz praskoveïsky	Core 24
2652	Pletchistik	Core 24
2668	Tsolikouri	Core 24
3281	Variété d'oasis Bou Chemma 46	Core 24
2511	Voskeat	Core 24
555	Muscat à petits grains blancs	Cultivar of interest
1566	Sultanine	Cultivar of interest
150	Syrah	Cultivar of interest
8500Mtp23	Lambrusque Campmarcel	Wild
8500Mtp124	Lambrusque Grésigne 1	Wild
8500Mtp113	Lambrusque PSL 2	Wild
8500Mtp31	Lambrusque Sejnene 1	Wild
0Mtp1323	Teulere pied sauvage	Wild
8500Mtp9	Vitis sylvestris femelle	Wild
