# Supplementary material for: Genetic diversity, linkage disequilibrium and power of a large grapevine (Vitis vinifera L) diversity panel newly designed for association studies
Source: BMC Plant Biol. 2016 Mar 22;16:74. doi: 10.1186/s12870-016-0754-z (PMC4802926; doi:10.1186/s12870-016-0754-z)
Supplement: Additional file 2: Table S2. — List of the 62 accessions of Vitis vinifera subsp. silvestris composing the wild panel. (XLSX 13 kb) [file 12870_2016_754_MOESM2_ESM.xlsx]

## Sheet: Feuil1
Table S2. List of the 62 accessions of Vitis vinifera subsp. sylvestris composing the Wild panel.
Accession number	Accession name	Country	Department
0Mtp1568	Ouch 14 ter(9)	Morocco
0Mtp1826	Lamb Bois Bourdet 1	France	Charente
8500Mtp1	Vigne sauvage	Switzerland
8500Mtp106	Lambrusque PSL 1	France	Hérault
8500Mtp108	Lambrusque PSL 11	France	Hérault
8500Mtp109	Lambrusque PSL 12	France	Hérault
8500Mtp110	Lambrusque PSL 13	France	Hérault
8500Mtp111	Lambrusque PSL 14	France	Hérault
8500Mtp112	Lambrusque PSL 15	France	Hérault
8500Mtp117	Lambrusque PSL 5	France	Hérault
8500Mtp120	Lambrusque PSL 7	France	Hérault
8500Mtp127	Lambrusque Grésigne 7	France	Tarn
8500Mtp129	Lambrusque Grésigne 14	France	Tarn
8500Mtp132	Vigne sauvage Suisse 1	Switzerland
8500Mtp137	Lambrusque Neuillac	France	Charente
8500Mtp139	Lambrusque Saint-Louis	France	Ariège
8500Mtp14	Lambrusque Bicharole	France	Ariège
8500Mtp144	V. silvestris Mannheim 2	Germany
8500Mtp152	Silvestris du ruisseau des singes - Blida	Algeria
8500Mtp164	Lambrusque Carranques 3	France	Pyrénées-Orientales
8500Mtp17	Lambrusque forêt P5	France	Ariège
8500Mtp170	Lambrusque Mouchouses 1	France	Pyrénées-Orientales
8500Mtp176	Lambrusque Col de la Massane 1	France	Pyrénées-Orientales
8500Mtp181	Lambrusque Ul'any nad Zitavou A07	Slovakia
8500Mtp19	Lambrusque Puivert 2	France	Ariège
8500Mtp20	Lambrusque Puivert 1	France	Ariège
8500Mtp203	Lambrusque Ul'any nad Zitavou A41	Slovakia
8500Mtp21	Lambrusque l'Escale 1	France	Ariège
8500Mtp210	Lambrusque Ul'any nad Zitavou A51	Slovakia
8500Mtp22	Lambrusque l'Escale 3	France	Ariège
8500Mtp226	Lambrusque Ul'any nad Zitavou A82	Slovakia
8500Mtp232	Lambrusque Béni Hassan S9 Ind 6	Morocco
8500Mtp236	Lambrusque Oued Smir S10 Ind 23	Morocco
8500Mtp237	Lambrusque Béni Idder S11 Ind 2	Morocco
8500Mtp239	Lambrusque Béni Idder S11 Ind 11	Morocco
8500Mtp24	Lambrusque l'Escale 2	France	Ariège
8500Mtp241	Lambrusque Akchour S21 Ind 4	Morocco
8500Mtp242	Lambrusque Akchour S21 Ind 5	Morocco
8500Mtp252	Lambrusque Espelette 3	France	Pyrénées-Atlantiques
8500Mtp262	Lambrusque Ibarron 2	France	Pyrénées-Atlantiques
8500Mtp273	Lambrusque Ibardin 5	France	Pyrénées-Atlantiques
8500Mtp278	Lambrusque Ustaritz 5	France	Pyrénées-Atlantiques
8500Mtp279	Lambrusque Ustaritz bis 1	France	Pyrénées-Atlantiques
8500Mtp282	Lambrusque Calmette 2	France	Ariège
8500Mtp292	Lambrusque Gayetou 4	France	Ariège
8500Mtp293	Lambrusque Haut l'Escale 7	France	Ariège
8500Mtp301	Lambrusque Puivert D117-10	France	Ariège
8500Mtp330	Lambrusque de semis Colmar 428 E	France	Alsace
8500Mtp332	Lambrusque de semis Colmar 620 E	France	Alsace
8500Mtp336	Lambrusque Bidassoa 22	France	Pyrénées-Atlantiques
8500Mtp337	Lambrusque Bidassoa 24	France	Pyrénées-Atlantiques
8500Mtp339	Lambrusque Bidassoa 31	France	Pyrénées-Atlantiques
8500Mtp34	Vitis silvestris Ketsch 27 femelle	Hungary
8500Mtp340	Lambrusque Bidassoa 34	France	Pyrénées-Atlantiques
8500Mtp343	Lambrusque Bidassoa 46	France	Pyrénées-Atlantiques
8500Mtp344	Lambrusque Bidassoa 61	France	Pyrénées-Atlantiques
8500Mtp349	Lambrusque Grésigne 3 (R23/8)	France	Tarn
8500Mtp350	Lambrusque Grésigne 5 (R22/9)	France	Tarn
8500Mtp37	Vitis silvestris Oberlin 21 mâle	Germany
8500Mtp40	Vitis silvestris Ketsch 2-39 mâle	Hungary
8500Mtp53	Lambrusque I	Morocco
8500S078LB	Sourd B	France
