# Supplementary material for: Genetic diversity, linkage disequilibrium and power of a large grapevine (Vitis vinifera L) diversity panel newly designed for association studies
Source: BMC Plant Biol. 2016 Mar 22;16:74. doi: 10.1186/s12870-016-0754-z (PMC4802926; doi:10.1186/s12870-016-0754-z)
Supplement: Additional file 4: Table S3. — List of the 2195 cultivars representing the Vassal collection used for computing diversity indices. (XLSX 102 kb) [file 12870_2016_754_MOESM4_ESM.xlsx]

## Sheet: Feuil1
Table S3. List of the set of 2195 unique cultivars representing the Vassal collection.
Cultivar number	Cultivar name	In Core Collection 92	Subgroup of the association panel	Successfully genotyped with SNPs
1211	A 406 SRLH
2076	A Kalatchel
2363	Abbuoto
1748	Abjouch
299	Abondance
1553	Abondant
1992	Abouhou		TE	yes
354	Abouriou
2991	Achlamiche		TE	yes
2114	Adissi
814	Admirable de Courtiller
2281	Aetonychi lefko		TE	yes
1764	Aetonychi mavro
57	Afarta pobres
1583	Affenthaler		WW	yes
1563	Ag isioum	yes	TE	yes
2842	Ag Kiourdach faux (Collection Kichinev)		TE	yes
2189	Agadaï
2428	Agapanthe
1816	Aghiorgitiko
1259	Aglianico
3386	Agoumastos	yes
1898	Agourane	yes
1997	Aguyar
2628	Ahmar Derani		TE	yes
1713	Ahmar Mawardi
2073	Ahmeh Sal à pépin
2982	Ahmeh Sal apyrène		TE	yes
710	Ahmeur bou Ahmeur
422	Ahumat
2896	Aïbatly
1010	Aïda = Pirovano 233
1788	Aïdani mavro
1901	Aïn el Bouma
1423	Airén
2898	Ak chekerek
2897	Ak ouzioum tagapskii	yes
626	Akiki		TE
2983	Aklyk jaune
1809	Akominato
2010	Alabar
1605	Alanttermö
1449	Alarije
44	Alba imputotato		WE	yes
1020	Alba magna = Pirovano 283
2700	Albalonga = Würzburg B 51-2-1
2342	Albaranzeuli bianco		WE	yes
3566	Albaranzeuli bianco faux (Collection Cagliari)
2390	Albarola = Bianchetta genovese
3329	Albarola rossa faux (Collection Pisa)	yes
1373	Albillo Real
1606	Alburla	yes
109	Aléatico
1477	Aledo
2500	Alexandroouli	yes	TE	yes
50	Alfrocheiro preto		WW	yes
2858	Alia boka
3257	Alicante blanc faux
3195	Alicante branco type 2
514	Alicante Henri Bouschet
2028	Alicante rosa
202	Aligoté
1183	Alii tierskii
54	Almafra
755	Alnwick seedling
627	Alphonse Lavallée
167	Altesse		WW	yes
3033	Alval
1481	Alvarelhão
55	Alvarinho
3369	Alvarinho faux
2957	Alvina
2986	Amaral
2985	Amaral branco
2993	Ambary
1892	Amessasse
2987	Amfioni
1840	Amigne
2030	Amokrane
3671	Anab-e-Shabi
2049	Ancellotta
592	Ancorat
1897	Aneb bou Bezzoul
580	Aneb el Amar
961	Angelo Longo = Pirovano 101
870	Angelo Pirovano = Pirovano 2
1347	Angiola
3657	Angoor Kalan		TE	yes
582	Annamaria = Ubizzoni 4
1307	Ansonica		WE	yes
2989	Antão Vaz
403	Aouillat		WW	yes
61	Aptiche aga
2113	Aragatzi
1805	Araklinos	yes	WE	yes
2503	Arakseni tcherni		TE	yes
22	Aramon
543	Aramon blanc de la Calmette
3508	Aramon x Grenache faux
2889	Aranel
1618	Aranka
1984	Ararati
219	Arbane		WW	yes
1607	Ardeleanca = Bakator belyi
2970	Ardona
431	Ardonnet
2504	Areni tchernii
261	Argant		WE	yes
3302	Argemusa
3606	Argentina
2747	Arinarnoa		WW	yes
2828	Arinto = Pedernã
1527	Arinto do Dão
3368	Arinto do Douro
3364	Arinto tinto (Collection Soares Franco)		WW	yes
3038	Arizul
62	Armas
2267	Armenia	yes
2899	Arna-guirna	yes
2391	Arneis
1051	Aromatica = Pirovano 393
601	Aromriesling		WW	yes
1080	Arpad = Evêque Prohaszka
2746	Arriloba
410	Arrouya
406	Arrufiac
2364	Arvesiniadu
3634	Arvina di Petralia
1837	Arvine		WW	yes
3479	Arvine grande
721	Ascot Citronelle
2088	Askari noir	yes
2280	Askéri
2083	Askudi
3262	Asma		TE
1728	Asmi noir
536	Aspiran bouschet
1332	Asprinio bianco
3394	Asprouda Patron
1799	Asprouda Santorinis
583	Assali al arous
575	Assario blanc femelle
68	Assario tinto (Collection Soares Franco)
1918	Asseli
2994	Assouad afranji
2695	Assouad anouni
564	Assouad karech
3220	Assouad Koupti
1695	Assoued kere		TE	yes
2995	Asswad Abou Khislé		TE	yes
2505	Assyl kara	yes	TE	yes
1798	Assyrtico
1793	Athiri (Thrapsathiri)
3002	Athiri lefko (Kotinis)
3004	Atomic
3003	Atomic apyrène
3005	Attiki		TE
751	Attila
980	Attilio Ragioneri = Pirovano 150
291	Aubin
313	Aubin vert
49	Aubun
3208	Augusta (Neagu-Georgescu)
960	Aurora = Pirovano 100
3607	Aurora blanc = CG 91-560
3487	Autofécondation Chasselas n°44
3488	Autofécondation Chasselas n°45
3489	Autofécondation Chasselas n°56
3490	Autofécondation Chasselas n°59
3491	Autofécondation Chasselas n°65
3492	Autofécondation Chasselas n°71
3493	Autofécondation Chasselas rose n°18
3494	Autofécondation Chasselas rose n°19
3495	Autofécondation Sauvignon n°106
3496	Autofécondation Sauvignon n°91
3497	Autofécondation Syrah 1992
3498	Autofécondation Viognier 1992
2943	Autumn black
2944	Autumn seedless		TE	yes
279	Auxerrois
2218	Avarengo		WW	yes
2499	Avassirkhva
2830	Avesso
1761	Avgoulato
3143	Avgoulato faux de Chypre
1791	Avgoustiatis		WE	yes
1556	Azal
3202	Azal branco faux
2003	Azizi el Jaïa		TE	yes
557	Azougah
3617	B 40-97 (Ramming)		TE	yes
1226	Babeasca neagra
3746	Babica crna		WE	yes
2725	Bacchus = Geilweilerhof 33-29-133		WW	yes
801	Bacchus Bidault
220	Bachet
3670	Badagui noir	yes
1509	Baga
1580	Bajor kék
3008	Bakarka	yes
2809	Bakator kek
1608	Bakator piros
3244	Bakator Tüdöszinü faux
156	Bakhtiori
87	Balafant
2807	Balaton kincse
1888	Balbut bijeli		WE	yes
2811	Balint
1690	Balouti
3237	Balouti (Abbaye de Latroun)
2996	Balouzme
3009	Balsamina (Collection Oberlin)		WW	yes
321	Balzac blanc
3105	Baral
2931	Baratcsuha szürke
668	Barbaroux
1239	Barbera
2392	Barbera bianca
3320	Barbera selvatico del Grosseto (Collection Firenze)	yes
1511	Barcelo
835	Barducis
1766	Baresana = Korithi aspro	yes	TE	yes
3321	Barghigiana
2225	Barlinka			yes
3602	Barlinka faux (Almeria)		TE
995	Barone dell Aterno = Pirovano 184
3245	Barone dell'Aterno faux
380	Baroque		WW	yes
2890	Baserri		WW	yes
53	Basicata		WE	yes
938	Basile Logothetis = Pirovano 77
1600	Basilikumtraube
3196	Bastardo do Outeiro
3375	Bastardo dos frades de Bolonio
3193	Bastardo espanhol
1184	Bastardo Magaratchskii = Magaratch 217
1777	Batiki
42	Batoca
3370	Batoca faux
3010	Battraube
2236	Batuta neagra
1749	Bayad
2997	Bayadi de Syrie
2998	Bayadi du Liban	yes
2271	Bayan Shirei
1564	BB 575-49 SRLH
2237	Beala debela
228	Beaunoir
2198	Beausoleil = Vidal 83 T
1834	Beauty seedless
3668	Bebas blanco faux
262	Béclan
2111	Beitamouni
3150	Bekalny
3039	Belair
3499	Belle Denise		WW	yes
3040	Bellevue
732	Bellino
1338	Bellone		WE	yes
1082	Bem tabornok = Général Bem
478	Ben Suilah
30	Benicarlo
3018	Beogradska rana
395	Béquignol gris
1660	Berbecel
461	Berdomenel
1629	Beregi rozsas		WE	yes
3156	Berkovsko tcherno
1252	Bermestia bianca
1091	Bernath Janos
1348	Besgano nero gentile
2861	Best's 22
3131	Best's C
3132	Best's M
3133	Best's N
3134	Best's Q
3135	Best's R2 V73
3136	Best's S
2095	Beylerce
1904	Bezoul el Aouda
1912	Bezoul el Kedima
1899	Bezoul el Kelba
3384	Bezoul el Khadem d'Algérie	yes
1894	Bezoul el Khadem de Tunisie
183	Bia
1561	Bianchetta trevigiana
2043	Bianco d'Alessano		WE	yes
112	Biancolella
3246	Biancolella verace faux
115	Biancone
113	Biancu Gentile
3180	Bianera
784	Bibiola (Collection CNR Grugliasco)
696	Bicane
2533	Biczo balint emleke
2534	Biczö egon
3593	Bidh Hamen de Rafraf
3041	Bien donné
3608	Big Muscat seedless = CG 235-023 = XE 9
3061	Big Perlon = CG 234-250 = XE 3		TE	yes
2506	Bishty
754	Black Alicante
1830	Black Monukka
757	Black Morocco
3619	Black Prince (Merbein)
1094	Black Rose = H 3-47
344	Blanc Auba		WW	yes
408	Blanc Cardon
838	Blanc d'ambre
416	Blanc Dame
471	Blanc de Dellys
2612	Blanc de Dellys x Rhodites
2002	Blanc de Rhafsaï
2086	Blanc d'Iran (Charif)
2068	Blanc Neyroud
440	Blanc vert
2522	Blanca Gordal
1973	Blanca temprana de Almeria
392	Blancard
240	Blancorna
1631	Blank blauer		WE	yes
101	Blanqueiron
2859	Blauburger
2873	Blush seedless
3022	Boal cachudo
3583	Boal de Calhariz
3023	Boal molle
3669	Boba Hasan
29	Bobal
2104	Bogazkere	yes	TE	yes
1641	Bogdanusa
1341	Bombino bianco
1354	Bonamico		WE	yes
3248	Bonarda di Piava bianca
1275	Bonarda piemontese
3483	Bondola
3025	Bonheur
142	Bonne Vituaigne
3045	Bonnita
2561	Boriska
1497	Borraçal
2617	Borrado das moscas
2395	Bosco
1657	Botun
1908	Bou Khanzir blanc
1909	Bou Khanzir noir		TE	yes
1926	Bou Rouguia
2507	Bouaki nor
358	Bouchalès
2847	Bouchereau
2006	Bouchouka
2685	Boudechouri tcherny
371	Bouillan
343	Bouillet
607	Bouquet Riesling
618	Bouquet Sylvaner
281	Bouquettraube
51	Bourboulenc
2936	Bourdier 2-04-58
136	Bourrisquou
97	Bouteillan noir
468	Bouvier
1993	Bouzouga
2368	Bracciola nera
84	Brachet
3017	Brachet type 2
1242	Brachetto
1670	Braghina
1634	Bratkovina bijela
2326	Breider 3-1
2327	Breider 5-6		WW	yes
2852	Bronnerstraube
52	Brun argenté
60	Brun Fourca
122	Brustiano
120	Brustiano faux (Collection Parc de la Tête d'Or)
3124	Bruxelloise blanche
758	Buckland sweet water
2239	Budai zöld
2509	Bulanyi
3651	Bulgaria
465	Burgrave de Hongrie
3622	C 49-38 (Ramming)
3236	C 50-171 (Ramming)		TE	yes
3618	C 59-179 (Ramming)
2240	Cabasma alba
324	Cabernet franc	yes
3076	Cabernet Goudable
1557	Cabernet-Malbec n°1
1558	Cabernet-Malbec n°2
1559	Cabernet-Malbec n°4
322	Cabernet-Sauvignon
2070	Cacaboué		WW	yes
3187	Caccio di Fermo nero
2346	Caddiu
3093	Cahours		WW	yes
1499	Cainho
702	Calabre
1316	Calabrese = Nero d'Avola
648	Calabresertraube (Collection Rodrian)
2826	Caladoc
3191	Calatamuro nero
77	Calitor
78	Calitor blanc de semis
1461	Callet
1096	Calmeria = C11-31-5
2396	Caloria
256	Calzin = G22-2
425	Camaralet femelle
463	Camaraou blanc
3079	Camaraou femelle
411	Camaraou noir		WW	yes
2170	Camarate
1246	Canaiolo nero
458	Canari
3092	Candolle
3568	Canella		WE	yes
2369	Canina nera
1833	Canner seedless	yes
2803	Cannon Hall faux
1390	Cañocazo
1410	Cañorroyo
3316	Caprugnone		WE	yes
548	Caralicante
32	Carcaces
1531	Carcajolo		WW	yes
119	Carcajolo blanc
1095	Cardinal = G 10-30
18	Carignan		WE	yes
535	Carignan Bouschet
3280	Carina (Australie)
2959	Carla
323	Carmenère
3014	Carminoir
3317	Carraresa
3297	Carrasquin
2258	Cascal
3181	Casetta	yes	WW	yes
3379	Castañal	yes	WW
1521	Castelão
451	Castets
3633	Castiglione
3268	Catalan (Magaratch)
1253	Catalanesca
2398	Catanese nero	yes
1304	Catarratto bianco		WE	yes
3177	Catarratto bianco faux
3106	Cayam
3207	Ceaus roz faux
1073	Cegled szepe = Belle de Cegled
2874	Centennial seedless		TE	yes
469	Cep rouge
2835	Cercial du Dão
2121	Cereza
1334	Cesanese comune
225	César	yes
2675	Chaani biely
2676	Chaani tchernyi
1744	Chahnani		TE	yes
2677	Chakar angour tachkentsky
452	Chalosse noire
2007	Chami
3221	Chami abiad		TE	yes
3213	Chami ahmar
3631	Chanronge
245	Chany gris
1673	Chaouch blanc		TE	yes
1674	Chaouch rose
791	Chaptal		TE	yes
199	Chardonnay
2948	Charmont
2801	Chasan
3152	Chassany
585	Chasselas		WW	yes
811	Chasselas des Bouches-du-Rhône (Besson)
624	Chasselas Impérial Oberlin
3173	Chasselas Queen Victoria
3116	Chasselas rosé Loulou
129	Chatus		WW	yes
3206	Chava
2798	Chenanson
293	Chenin
3139	Chevka
3503	Chevrelin noir
131	Chichaud
460	Chikki
2935	Chingine kara
1186	Chirai obak	yes	TE	yes
2771	Chiroka Melnichka = Melnik
2678	Chirvan chakhi
3249	Chirvan chakhi faux
192	Chouchillon	yes
2876	Christmas rose
2857	Chtour angour
921	Ciclopica = Pirovano 60
3149	Cigenera
1339	Ciliegiolo
5	Cinsaut
541	Cinsaut Bouschet
2241	Cioinic
836	Circé
840	Citronelle
437	Citronelle x Aramon (Maclet)
26	Clairette		WW	yes
806	Clairette Mazel
2802	Clarin
423	Claverie
1217	Claverie coulard		WW	yes
1990	Clotilde Prosperi = Prosperi 190
2242	Coada vulpii
749	Coarna alba		WE	yes
2464	Coarna neagra selectionata
1188	Coarna rosie
2348	Cococciola		WE	yes
1261	Coda di volpe bianca		WE
3210	Codana
2972	Codivarta		WE	yes
792	Colman blanc
3250	Colombaïa nera faux
2900	Colombana nera
3179	Colombano faux
318	Colombard
96	Colombaud
3162	Colonel Isioum
1353	Colorino	yes
2942	Completer		WW	yes
1168	Conca d'oro = Paulsen 152
2937	Conegliano 120
3148	Corason de Kabritte blanc		WW	yes
157	Corbeau		WW	yes
1280	Corbina vicentina o nostrana
1803	Corinthe blanc = Korinthiaki lefki
1802	Corinthe noir = Korinthiaki
837	Corneille
144	Cornet = Baude
1961	Cornichon violet
1487	Cornifesto
1249	Corniola nera
1256	Cortese
3192	Corteza nera
1279	Corvina veronese
327	Cot
472	Cot de Chéragas
63	Counoise
413	Courbu		WW	yes
414	Courbu noir
407	Courtoisie
2924	Couston
1189	Crassostaphyllo
3080	Cremilla
2243	Crimposie		WE	yes
3049	Crimson seedless
3129	Criolla 5
3130	Criolla blanca
2118	Criolla grande sanjuanina
856	Crista couleur d'ambre
3175	Croa rosso
1278	Croatina
427	Crouchen
3251	Cruchen faux
1664	Cruciulita
3087	Cruixen = Pampolat girat
1422	Crujidera
1645	Crvena slaubanic
2609	Crystal (Afrique du Sud)
1835	Crystal (Etats-Unis)
2122	Csoka szöllö
1586	Csomorika
3303	Cuatendra
2123	Curisti
3171	Cvaï gold
241	Cyperntraube
735	Dabouki		TE	yes
3261	Damas blanc précoce
213	Dameret
216	Dameron
2794	Danam
3382	Dan-ben-Hannah = SC 26
2791	Danlas
666	Danugue		TE	yes
2955	Danuta
263	Daphni
2439	Daranyi Ignac
728	Darkaia noir		TE	yes
2795	Datal
634	Dattier de Beyrouth
3042	Dauphine
967	David = Pirovano 109
2875	Dawn seedless
267	Debina
3463	Deckrot = Fb 119-39
2630	Dedo de Dama
2827	Delhro = JA148-59 SRLH
1097	Delight
908	Delizia di Vaprio = Pirovano 46 a
1018	Delizia gialla = Pirovano 266
844	Demir kara
1419	Derechero
269	Dermatas
1536	Diagalves
3252	Diagalves faux
3461	Diamant
3431	Diamant blanc de Crimée
947	Diamante nero = Pirovano 87
761	Diamanttraube
3194	Dika II
3159	Dili kaftar		TE	yes
1666	Dimiat
1819	Diminitis = Liatiko
2107	Dimrit		WE	yes
3253	Dimrit (Collection Pleven)
1628	Dinka zöld		WE	yes
2969	Diolinoir
273	Divromo
2277	Djandjal kara
2782	Djoura ousum
2735	Dlinnokhvosty
1643	Dobricic
1496	Doçal
3204	Doçal de Refoios
3214	Doight du neigne
1244	Dolcetto
3464	Domina = Geilweilerhof 4-25-7		WW	yes
2733	Dominga
2530	Dona Maria = Leao Ferreira da Almeida 31-54-41
3675	Dondglabi noir (Collection Kichinev)
184	Dongine
2892	Donzelinho branco		WW	yes
1484	Donzelinho tinto
3151	Doppel Augen	yes	TE	yes
1414	Doradilla
2976	Doral
3125	Dornefelder = We S 341
1336	Dorona di Venezia
409	Douradinha
3217	Dourbali
2217	Doux d'Henry
737	Duc d'Anjou
819	Duc de Magenta	yes
3254	Duc de Magenta faux
692	Duchess of Buccleugh
3405	Dunavksi misket x Cardinal
3111	Duran
449	Duras
3247	Durasa
1270	Durella
139	Dureza		WW	yes
159	Durif
2626	Durize
1970	Early Muscat = K 4-19
2867	Ederena
3155	Efremovsky
2748	Egiodola
2703	Ehrenfelser = Gm 9-93
1709	Einuni = Lattuario nero
3030	Ekigaïna
3255	Ekim kara faux (Collection Conegliano)
3256	Ekim kara faux (Collection Pleven)
2129	El Farryali
1903	El Gouz
276	Elbling
278	Elbling blauer (Dekker)
1093	Elizabeth Krasnay
3383	Elul
346	Emerald Riesling = 1139E29
2708	Emerald seedless		TE	yes
1228	Emilia = Dalmasso VI-3
3157	Emir weiss (Collection Oberlin)
2974	Emperatriz = CG 28-467
1829	Emperor
771	En Kövidinkam (Kocsis)
2130	Encruzado
208	Enfariné
243	Epinou
1337	Erbaluce
3203	Esganinho
2132	Espadeiro branco
1498	Espadeiro tinto	yes
31	Estaca saouma
166	Etraire de la Dui
3122	Eugenia (Allemagne)
2961	Exalta
130	Exbrayat
2862	Exotic
1075	Ezereves Magyarorszag Emleke
1612	Ezerjo
2706	Faberrebe = Alzey 10375
3241	Fachren blanc
772	Faddy zsiga dinka
2400	Falanghina
3051	Fantasy seedless	yes
311	Farbfränkisch
2126	Fartsalo
1760	Fayoumi = Belz-el-Anza
3117	Fécondation libre Lagleyse
348	Feher Kövidinka (Collection Budapest)
606	Feinriesling
3239	Feinriesling faux (Collection Trier)
353	Fer
2529	Ferlé 50 = H 34-49-50
3199	Ferlé de Mocammedes
2476	Ferlé de Pegões = Leao Ferreira da Almeida 17-48-1
3200	Ferlongo = H 34-49-69
623	Fernand rose
1525	Fernão Pires
2234	Ferral
2029	Ferral tamara
1016	Ferruccio Lantini = Pirovano 263
1661	Feteasca alba
1672	Feteasca neagra
2247	Feteasca regala		WE	yes
143	Feunate
1260	Fiano
3067	Fiesta
3121	Filarche
1817	Fileri
1255	Fintendo
600	Firnriesling
3161	Firsky ranny
3138	Fita alba
1592	Fitzrebe
2714	Flame seedless
351	Flora
3314	Florencia = CG 234-373 = XE 4
355	Fodja
2048	Fogarina
1460	Fogoneu
1797	Fokiano		WE	yes
2261	Folgasão
1516	Folha de figueira
2977	Folignan
317	Folle blanche
3141	Folle blanche faux (Chili)
2521	Fondo de Orza
3126	Fontanara = Wü B 51-4-10
3201	Fonte Cal
2401	Forastera
3146	Forcallat blanca
1358	Forcallat tinta
1015	Formosa = Pirovano 245
1283	Forsellina
1300	Fortana
3296	Fortunato		TE	yes
765	Foster's white seedling
3212	Fouhi Khichen
3215	Fouhi Nahem
264	Franc noir de la Haute-Saône
695	François Ier
221	François noir
2246	Francuse
632	Frankenthal rouge foncé		TE	yes
1318	Frappato di Vittoria	yes
818	Fredericton
1245	Freisa		WW	yes
2133	Freisamer
3123	Froelich X 4-2
3183	Frühe Meraner	yes
598	Frühgipfler
621	Frühmuskat Oberlin
3658	Frumoasa de Ghioroc x Cardinal
893	Fruttuosa = Pirovano 27
100	Fuella nera
1635	Füger
1039	Fulgens = Pirovano 347
2371	Fumin		WW	yes
2134	Furjmony feher
25	Furmint
2965	Fürstentraube
977	Fusca = Pirovano 142
2372	Gaglioppo
337	Gaïdouria
2136	Galbena de Odobesti		WE	yes
2472	Galbena uriasa		WE	yes
1541	Galego de Montemor
1500	Galego dourado
3484	Galotta		WW	yes
946	Galvani = Pirovano 86
2966	Gamaret
230	Gamay
239	Gamay blanc Gloriod
2797	Ganson
2902	Gantziandan		TE	yes
3184	Garbanega faux (Istituto San Michele)		TE	yes
1264	Garganega
3185	Garganega mascio
1464	Gargollasa
1972	Garrido macho		TE	yes
3301	Garro
226	Gascon		WW	yes
3107	Gaspard
1363	Gateta
1647	Gegic
1594	Gelbhölzer blau
2222	Général de la Marmora
789	Genk Uzum		WE	yes
312	Genouillet
121	Genovèse
3216	Gharbi		TE	yes
329	Gheméra		WE	yes
372	Gibert		WW	yes
45	Gibi
3269	Gibraltar noir (Collection Oberlin)
793	Gildé
2052	Giro sardo
962	Girolamo Molon = Pirovano 102
3158	Gissary
700	Glacière
2138	Gloria Hungariae
1685	Glycostaphyllo
3168	Glykerithra
2244	Goher
2613	Gold
2442	Golden Ambro
3128	Golden Hambourg
597	Goldriesling
3600	Golodan
3351	Golouri Mtzvané
3258	Gora Chirine faux
2249	Gordin
2618	Goron de Bovernier
211	Gouais blanc		WE	yes
214	Gouget
359	Goustolidi
296	Gouveio (Verdelho)
2840	Goyura
816	Gradiska = Moranet
3224	Graeco	yes	TE	yes
3112	Grain		WW	yes
378	Graisse
2799	Gramon
481	Grand Noir de la Calmette
2967	Granoir
3188	Grapello
1181	Grappenoux
1671	Grasa de Cotnari
110	Grassen
3211	Greaca
95	Grec blanc de semis
669	Grec rouge
2375	Grechetto = Pignoletto
3259	Grechetto di Todi faux
2373	Greco bianco		WE	yes
1273	Greco di Tufo
1274	Greco nero
3374	Grelho Portalegre
34	Grenache
2041	Grignolino
1306	Grillo
1551	Gringet
1633	Grk
3637	Grocanka
297	Grolleau
2376	Gropello di Mocasina = Gropello di San Stefano
2377	Gropello gentile
292	Gros Bec
3507	Gros blanc de Ribiers (Collection Ravaz)
331	Gros blanc du Loir-et-Cher
80	Gros Bourgogne		WE	yes
1232	Gros Cabernet		WW	yes
774	Gros Colman
3078	Gros Courbu de semis
421	Gros Manseng
419	Gros Manseng de Lucq
1220	Gros Mansois
775	Gros Maroc
366	Gros Péjac
3327	Gros rouge
330	Gros Verdot
625	Gros vert
165	Grosse Jacquère
3509	Grosse Mérille		WW	yes
172	Grosse Roussette
285	Grüner Veltliner
767	Guadurea
1408	Gualarido
209	Gueuche noir
391	Guignard de Saintours
396	Guillemot
3437	Guinrinsky
2512	Guiouliabi dagestanskii
3510	Guirah
3276	Guzal Kara
2819	Gyöngy feher
2820	Gyöngy szölö
1893	Hadari		TE	yes
3444	Hagnos Zöld		WE	yes
3406	Haimka
3601	Haita safid
1966	Halholyag
1935	Hamman blanc
2140	Hamvas
1596	Hängling blau (Collection Ravaz)
3466	Hängling spänischer
1595	Hans
1609	Harslevelu
2105	Hasandede beyazi
2562	Hegedüs Sandor
2744	Helfensteiner = We S 5332
1677	Henab turki
743	Heptakilo
2745	Heroldrebe = We S 130		WE	yes
1575	Heunisch rot
1576	Heunisch schwarz		WW	yes
169	Hibou blanc
171	Hibou noir = Avana
3485	Himbertscha
1755	Himoniatiko
3467	Hölder = We S 397
2106	Horoz karasi
2865	Hosszunyelu
3260	Houssein rouge
3294	Huevo de gato negro
361	Humagne blanc		WW	yes
3052	Humagne rouge
2903	Hunisa		TE	yes
2704	Huxelrebe = Alzey 3962
3597	Hweidi
1221	Ichkimar		TE	yes
2845	Ichkimar biely faux (Collection Kichinev)
2905	Icod de los Vinos
1418	Ida
1996	Igherziz
996	Ignea = Pirovano 185
3511	Impérial (Collection Antibes)
1017	Impero = Pirovano 264
2057	Impigno		WE	yes
1730	Inab el Mir
3118	INRA Bordeaux 85-38
1752	Irki
1448	Irsai Oliver
2978	Isa
2778	Ispisari
3272	Istchak rouge	yes
926	Italia = Pirovano 65
2906	Ithaki
2419	Ivan
1613	Izsaki sarfeher
160	Jacquère
1386	Jaen tinto
2824	Jahafi
1524	Jampal
651	Jaoumet
2812	Jardovany fekete
2143	Javor gross
3462	Javorovite
10	Jean Macé
2253	Jeludovii	yes
1387	Jeronimo
2563	Jo Rizling	yes
2173	Joamenco
2492	João Domingos
154	Joubertin		WW	yes
3445	Jubileum 75 = K 11
2254	Juhfark
1705	Julius Caesar
2282	July Muscat		TE	yes
379	Jurançon blanc
370	Jurançon noir
1610	Kadarka
3460	Kadin Barmak
613	Kaisermuskat		WW	yes
3219	Kaisi baladi	yes
3218	Kaisi Roumi
2951	Kaitagi
2632	Kakkete
3167	Kakotryghis		WE	yes
2097	Kalecik siyahi
2908	Kandahar
1746	Kandahari siah
3345	Kanfet isioum
2144	Kanigl grün
2707	Kanzler = Alzey 3983
2909	Kaouchansky
2631	Kapistoni tétri femelle
3242	Kapistroni tétri hermaphrodite (Coll. Kichinev)	yes
2690	Kara Kaltak
3287	Kara oglan faux		WE	yes
2276	Kara ouzume Aschkhabadsky
2780	Kara Palvan
3154	Kara Uzyum Nukhurskii	yes
3288	Karasakis faux
2098	Karasakiz
2278	Karmir Kakhani
3648	Karmraiute
2603	Karroo belle
1784	Kartsiotis		WE	yes
3395	Karvouniaris
364	Karystino
1715	Kasoufi de la Bekaa		TE	yes
1686	Kassoufi
1738	Kata
367	Katsacoulias
3655	Katta Kurgan x Perletta 15-42
556	Katta-kourgan	yes	TE	yes
2145	Kauka blau
1679	Kechmisch aly violet
2146	Kecskecsecsu roszas piros
1090	Kecskemet kincse
2564	Kecskemet Szepe
1072	Kecskemet viraga
2536	Kecskemeti izes
1758	Kecskemeti rizling
2273	Kefessia
3446	Kék Kadarka
2772	Kekhlibar
2878	Kékmedoc
563	Kéknyelü
2743	Kerner = We S 25-30
2147	Keropodia
657	Khalili belyi		TE	yes
2663	Khalili tcherni
2013	Khalt		TE	yes
3358	Khan ousioum femelle
2190	Khatmi
2279	Khikhvi		TE	yes
3271	Khikhvi femelle (Collection Kichinev)
2664	Khindogny	yes
1227	Khoussaïné blanc		TE	yes
2781	Kibraïski
2773	Kichmich chichraou
1678	Kichmich rond
3264	Kichmich tcherni	yes	TE	yes
1944	Kincsem
3349	Kisilovy	yes
3352	Kizil ousum faux
2634	Kizil sapak
746	Kizil sapak faux		TE	yes
3432	Kizil Yakdona
857	Kizliarsky
3656	Kleinrauschling
283	Knipperlé
3512	Knipperlé précoce faux
3513	Knipperlé tardif faux
1969	Kocsis Irma
2821	Kocsis Pal szilvanija
2535	Kocsis Sandor
3417	Koïniariko
3163	Kok khabakh
654	Kok pandas
1733	Kokour bely
2907	Kokurdes belyi
725	Kolliniatiko		WE	yes
744	Kolontar		WE	yes
3433	Kolossié gebirgig		TE	yes
2148	Königstraube
3664	Königstraube faux
3396	Kontegalo
3429	Koptchak
1767	Korithi mavro
2149	Korithi rose (Collection Ravaz)
2031	Koritsanos
3341	Korza erevani		TE	yes
2636	Kosorotovskii
3641	Kosovska rana
1070	Kossuth Lajos = Raisin de Kossuth
1822	Kotsifali
3665	Kotsiphali faux (Collection Athènes)
1689	Koudsi
2639	Kouldjinsky
2285	Kouroupitsa
3434	Kourtseite aganin isioum
1687	Koussan
3160	Koutlaksky belyi	yes	TE	yes
3170	Koutsoumbeli aspro
3447	Kovacs Kreger
2913	Kovalevka
3174	Köver Szölö faux
1578	Kövidinka		WE	yes
2635	Koz ouzioum		TE	yes
2338	Kozanitis
2816	Kozma
1582	Kracher gelber
2638	Krakhouna	yes
2637	Krasnostop zolotovskii
2785	Kravi tzitzi
1599	Kreaca
1768	Kroustalli
1651	Kujundzusa
1640	Kurtelaska
470	Kypreico
3043	La Rochelle
2153	Laadari de Demnate
2953	Labrusco		WW	yes
1967	Lacrima di Maria
3178	Lacryma dolce faux
2181	Ladikino = Psarossyriko
777	Lady Downe's seedling
7	Lafayette
2019	Lagauzère C
1287	Lagrein		WW	yes
3012	Lahntraube (Collection Oberlin)
3654	Lamberttraube
1324	Lambrusca di Alessandria
2045	Lambrusco di Sorbara
2047	Lambrusco Maestri
2349	Lambrusco Marani		WW	yes
2350	Lambrusco Montericco femelle
3328	Lambrusco Salamino (Collection Conegliano)
2351	Lambrusco viadanese	yes
3380	Lameiro	yes	WW	yes
2694	Landroter = Cornalin du Valais		WW	yes
1642	Lasina
287	Laska
2269	Latina = Pirovano 711
424	Lauzet		WW	yes
446	Len de l'El		WW	yes
2300	L'Enfant trouvé
404	Lercat
2565	Lesz meg hazam
3355	Liali Yakdona
2844	Lialmigui		TE	yes
3570	Liana
307	Lignage
646	Lignan
2749	Liliorila
251	Limberger
2288	Limniona
694	Linné
28	Listan
2808	Lisztes feher		WE	yes
950	Littorio = Pirovano 90
2790	Lival
3401	Local black
1042	Lombardia = Pirovano 353
2165	Louali
3514	Louisette
1538	Loureiro
724	Lucien Baltet
3335	Luglienga blanc faux
1045	Luigi Razza = Pirovano 365
3312	Lumassina	yes
3640	Luna nera
990	Lutea = Pirovano 167
46	Macabeu
2374	Maceratino
652	Madeleine angevine
622	Madeleine angevine Oberlin
3515	Madeleine Céline
2233	Madeleine de Clermont
653	Madeleine royale
649	Madeleine Salomon = Agostenga blanc
655	Madeleine Sämling 18
2956	Madina
3516	Magdeleine noire des Charentes		WW	yes
1289	Magliocco di Turi
3407	Mai
3408	Mai 10 = Plovdiv II-6-30
3409	Mai 3 = Plovdiv II-6-16
2012	Maingonnat 27 L1
2543	Maingonnat 3 L 1		WE	yes
675	Maingonnat 36 L 2
674	Maingonnat 36 L 4
2544	Maingonnat 7 L 1
2332	Maingonnat Beldi x Ugni blanc
3828	Maïski tcherni faux (Collection Tairov)
3378	Major
2570	Malaga II (Dumas)	yes
3397	Malagousia
3238	Malahy	yes
2289	Maloukato
453	Malpé
1371	Malvar
2131	Malvarisco
3615	Malvasia bianca (Californie)
3584	Malvasia candida
3585	Malvasia de Colares
1352	Malvasia del Chianti
2383	Malvasia del Lazio
1257	Malvasia di Candia
2382	Malvasia di Candia aromatica
2381	Malvasia di Casorzo
2166	Malvasia di Sardegna	yes
2380	Malvasia di Schierano
1492	Malvasia fina
1844	Malvasia istriana		WE	yes
2384	Malvasia nera di Brindisi
1544	Malvasia Rasteiro
3577	Malvasia roja de l'Estruc
1176	Malvasia-Moscatel Fonte Grande
3054	Malvina
3517	Malvoisie de Lasseraz
3586	Malvoisie de Madera (Collection Oberlin)
3578	Malvoisie de Tarragon (Collection Oberlin)
738	Mamelon
3319	Mammoletta
41	Mancens = Giro de Baleares
1216	Mancin
1782	Mandilaria	yes
464	Mandrègue
3662	Manharttraube blanc faux
3661	Manharttraube rouge faux
3410	Manizi
420	Manseng noir
412	Manseng vert
102	Mansonnet
2834	Manteudo
3299	Manto negro
677	Manzoni 2-15
678	Manzoni 3-26
676	Manzoni rosa = Manzoni 1-50
2167	Maratheftiko
1688	Marawi
821	Maréchal Bosquet
3182	Maren
1000	Marengo = Pirovano 205
988	Maria Pirovano = Pirovano 165
2699	Mariensteiner = Würzburg B 51-7-3
1019	Mario Mariani = Pirovano 276
3114	Maroc de Savoie
3115	Marocain de Sainte-Enimie
69	Marocain noir
148	Marsanne
149	Marsanne noire de Pays
2960	Marselan
1968	Marsigliana nera
3330	Marsigliane (Collection Pirovano)
688	Marzemino
3016	Massirart		WW	yes
1081	Mathiasz 215 faux
1077	Mathiasz Janosne = Mathiasz 210
3468	Mathilde (Collection Trèves)
1906	Maticha
2916	Matilde
2642	Matrassa
3353	Matrassa blanc faux		TE	yes
1446	Maturana blanca
443	Mauzac		WW	yes
357	Mauzac faux de Cahuzac	yes
445	Mauzac noir du Lot-et-Garonne
3398	Mavro de Messenikola
1800	Mavrodaphni
2292	Mavrostypho
2062	Mavrud
2064	Mavrud Varnenski
1900	Mayorquin
188	Mècle		WW	yes
3381	Medouar	yes	TE	yes
2082	Mehdik	yes
1172	Melbento
315	Melon
1415	Mencia
1066	Mendel = Pirovano 532
3189	Menna di vacca bianca
3620	Merbein seedless
435	Mérille
3518	Merlinot
326	Merlot
339	Merlot blanc
3411	Merma
1360	Merseguera
417	Meslier noir
397	Meslier Saint-François
2328	Métis Clerc
1572	Mezesfekete
268	Mezi
2643	Mgaloblichvili
2770	Michele Palieri = Palieri 5
1452	Miguel de Arco
510	Mikveh 17
436	Milgranet
817	Milton
2059	Minnella bianca
3243	Minutolo
2713	Mireille		WW	yes
1055	Mirifica = Pirovano 432
2786	Mirni
2917	Misguli kara	yes
2963	Misket Rusenski
2764	Misket tcherven
3140	Misket Trakijshi
1827	Mission		WE	yes
2779	Moldovanka
168	Molette
3337	Molinara
672	Molinera gorda		TE	yes
98	Mollard
1742	Monaca
76	Monbadon
161	Mondeuse
176	Mondeuse blanche		WW	yes
2294	Monemvassia
2800	Monerac
1325	Monica
3469	Montagna = Würzburg B 51-4-5
1012	Monte d'oro = Pirovano 240
1284	Montepulciano		WE	yes
319	Montils
1971	Montonico bianco
2050	Montu
1330	Montuonico nero
3371	Monvedro de Sines
3579	Moravia agria
3580	Moravia dulce
3147	Morenillo
3521	Morenoa		WW	yes
3412	Morenzi		WE	yes
1552	Moreto
2728	Moriot Muskat = Geilweilerhof I-28-30
2584	Morisca
2067	Morlin gris	yes
190	Mornen
9	Morrastel		WW	yes
496	Morrastel Bouschet
3630	Morrastel faux
1173	Moscatel de Camarate
3198	Moscatel de Oeiras
3266	Moscatel de Oeiras faux (Collection Bordeaux)	yes
1174	Moscatel de San Ildefonso
1175	Moscatel Dr Soares Franco
3587	Moscatel Natividade
3311	Moscatel romano faux (Collection Madrid)
2479	Moscatel rosa = Leao Ferreira da Almeida 37-51-15
2120	Moscatel rosado
3644	Moscatello selvatico
868	Moscato d'Adda
577	Moscato di Terracina		WE	yes
569	Moscato giallo		WE	yes
2337	Moscato Tiammor = Pirovano 672
3611	Moscatuel = CG 102295
3165	Moschardinia
2296	Moschopatata
3186	Moscita rosa
2054	Mostosa = Empibotte bianco
2739	Mouchketny
3354	Mouchketny faux (Collection Soares Franco)
1502	Mourisco de Semente
2805	Mourisco du Minho
1489	Mourisco tinto = Marufo
2968	Mourtaou		WW	yes
400	Mourtès
72	Mourvaison
64	Mourvèdre
3164	Mourvèdre Goulé		WE	yes
2297	Mouscha
375	Mouyssaguès
2644	Mskhali		TE	yes
1676	Mtsvane kakhuri
2484	Mulata = Leao Ferreira da Almeida 11-48-49
290	Müller-Thurgau
2256	Munkatsy Jozsef Muskotaly
3032	Muresconu
1539	Mureto
333	Muscadelle
3075	Muscadelle du bordelais faux
65	Muscardin
555	Muscat à petits grains blancs
561	Muscat bifère
539	Muscat Bouschet
2975	Muscat cendré
308	Muscat d'Alexandrie		TE	yes
584	Muscat de Hambourg
687	Muscat d'Eisenstadt
398	Muscat d'Istamboul
3470	Muscat doré de semis (Collection Oppenheim)
2647	Muscat d'Ouzbekistan
570	Muscat fleur d'oranger
540	Muscat gris de la Calmette
685	Muscat Laserelle
679	Muscat Lierval
690	Muscat Madresfield Court
1171	Muscat Mikveh
620	Muscat Oberlin
280	Muscat Ottonel
1164	Muscat Paulsen = Paulsen 122
689	Muscat Pince's black
682	Muscat précoce de Saumur
576	Muscat rouge de Madère
680	Muscat Saint-Laurent
3603	Muscat seedless
3653	Muscat Susanna
3419	Muscat Timpuriu de Bucuresti
2646	Muscat Vira
3420	Muscate (Collection Ravaz)		WE	yes
615	Muskat blume
610	Muskat bouquet
2692	Muskat-Trollinger
2625	Müsküle
2424	Mustoasa de Maderat = Mustos feher
1741	Naosé
2696	Napoleon = Don Mariano
2108	Narince
2648	Narma
2053	Nasco
3642	Nassau
3594	Nava = Spiegel-Roy 3/70-28
1219	Nave
1240	Nebbiolo
2569	Nedelscev magvatlana = Nedelscev V-6
1471	Negra mole
2524	Negra rayada
360	Négral
1290	Negrara trentina
2036	Negrara veronese
1222	Négret castrais
3068	Négret de Banhars
314	Négret de la Canourgue
3525	Négret du Tarn
442	Négret pounjut		WW	yes
432	Négrette
1340	Negretto
1276	Negro amaro
2459	Negru de Causani
2460	Negru mare		TE	yes
1571	Negru moale
1667	Negru virtos		WE	yes
3422	Negru moale faux (Collection Ravaz)
727	Nehelescol		TE	yes
1321	Nerello Cappuccio
1315	Nerello mascalese
2404	Neretta cuneese
1326	Neretto di Bairo
3176	Nero grosso	yes	TE	yes
3055	Nerona
2171	Netter
2172	Neuburger
3366	Nevoeira		WW	yes
2621	Nieddera		WE	yes
1241	Nielluccio
1063	Niger = Pirovano 486
2736	Nimrang rouge
1648	Nincusa		WE	yes
2919	Nobling = 128-40 Fribourg
1319	Nocera
3571	Nocera de semis
1562	Noé
1214	Noir Fleurien
805	Noir Glady
684	Noir hâtif de Marseille
1271	Nosiola
3526	Notre-Dame
373	Noual
2649	Noulizok
3527	Nouveau Gibraltar
2257	Nuno gomes
3435	Nuyu isyum
2650	Obak biely
3263	Obak blanc faux
1718	Obeidi
3267	Obtention table inconnue (Buffat)
3056	Odem = Spiegel-Roy 2/71-16
2689	Odesskii chernyi
3598	Odjalechi faux
2226	Odjaleschi
2775	Odjou batak
2750	Odola
511	Oeillade Bouschet n°1
8	Oeillade noire
2849	Ofner
1365	Ohanes		TE	yes
1650	Okatac
3639	Okatac faux		WE	yes
2854	Oktiabrsky
3240	Öküz gözü faux		TE	yes
2099	Öküzgözü
2920	Olasz kadarka
2910	Olasz Korai
1601	Olber weiss
2489	Olho de cocco faux
1555	Olho de Pargo (Collection Soares)
697	Olivette Barthelet
667	Olivette blanche
639	Olivette noire
43	Olivette rose		TE	yes
173	Onchette
1980	Onusta	yes
3459	Opal
1002	Opale = Pirovano 213
1769	Opsimo Edessis		TE	yes
2958	Ora
1569	Orangetraube	yes
294	Orbois	yes
295	Orbois rose
3448	Öreg Kadarka		WE	yes
573	Org tokos
1577	Orléans jaune
2461	Orlovi nokti	yes
2738	Orlovi nokti cerni
2331	Ornove
2422	Ornove 2
2567	Örökké piros
2701	Ortega = Würzburg B 48-21-4
2040	Ortrugo
3471	Osteiner		WW	yes
2952	Otcha bala
2537	Ötfürtü
1896	Oul b'Ouzgueur
81	Ouliven
2000	Outanant
2075	Ozaan Daii
3652	Ozana
2922	Padeiro de Basto
114	Pagadebiti		WE	yes
1649	Palarusa
3635	Palava
851	Palestina Oberlin I
852	Palestina Oberlin II
3334	Pallagrello bianco
1262	Pallagrello nero
2761	Pamid tcher
3305	Panella
2559	Pannonia kincse
659	Panse précoce
2583	Pansera
2301	Papadiko
2109	Papazkarasi
3747	Papazkarasi mutant
3389	Pardala
1372	Pardilla
1963	Pardina = Jaen blanco
975	Pardina = Pirovano 130		TE	yes
342	Pardotte
1436	Parduca
1456	Parellada
2691	Parkent
3830	Pasa Valenciana
91	Pascal
2051	Pascale di Cagliari = Pascale
3057	Pasiga = CG 26-858		TE	yes
3336	Paskal noir faux (Collection Magaratch)
3058	Patagonia = EX 15
1291	Pattaresco
665	Patte d'oie
2354	Pavana
3436	Pavlo izyum
426	Pé de Perdrix
2611	Peck
2815	Pecsi dinka
1588	Pécsi Szagos
1292	Pedevenda
1432	Pedral
3059	Pedro Gimenez faux
1975	Pedro Luis
1212	Pedro Ximénez
1682	Pehlivan kara = Papigi kara
2597	Peikani		TE	yes
726	Peince
3596	Peïneri
174	Peloursin
2248	Pembe Gemre
349	Penouille		WW	yes
2751	Perdea
3069	Perel
3362	Perepinhao Portalegre
1050	Pergrandis = Pirovano 388
3528	Péridac
3322	Perini nera
1005	Perla nera = Pirovano 218
2793	Perlaut
1195	Perle = Scheu 3951
1069	Perle de Csaba
1098	Perlette
3060	Perlon = CG 89-878
915	Perlona = Pirovano 54
3376	Pero Godal		WW	yes
1314	Perricone		TE	yes
180	Perrier noir
2836	Perrum
1382	Perruno
164	Persan
3440	Pervenetz blanc (Collection Kichinev)
2651	Pervenetz praskoveïsky	yes
1771	Petinos
479	Petit Bouschet
495	Petit Bouschet à feuilles lisses x Aramon n°5
487	Petit Bouschet x Aramon n°4
504	Petit Bouschet x Morrastel n°3
394	Petit Courbu
418	Petit Manseng
399	Petit Meslier
365	Petit Péjac
2386	Petit rouge
328	Petit Verdot		WW	yes
3529	Petit Verdot faux
306	Pétoin
3166	Petrokoritho mavro
3306	Peu de Garsa
266	Peurion
2340	Peygamber üzümü	yes
1411	Picadillo
17	Picardan = Araignan
2387	Piccola nera
2527	Picolin
1308	Picolit
2388	Piedirosso
2923	Pigeonnet
455	Pignol
3313	Pignola nebiola de la Siesa
298	Pineau d'Aunis
1268	Pinella bianca
193	Pinot noir
3486	Pinot Salomon = Schwarzelbling
2574	Pinotage
3532	Piquepoul blanc faux
528	Piquepoul Bouschet
11	Piquepoul noir		WW	yes
3749	Pirovano 174 faux? (Collection Chapitre)
1225	Pirovano 190
1009	Pirovano 225
2231	Pirovano 352 faux
1988	Pirovano 54 A
703	Pizzutello nero
3086	Plant d'Aléria 11 (Vincentelli-Andréï)
3085	Plant d'Aléria 14 (Vincentelli-Andréï)
3113	Plant d'Apremont (Motz)
3094	Plant d'Arrat
3108	Plant de Bandol (Terrin)
3091	Plant de Banyuls (Ranuyères)
3265	Plant de Bernon 57
3046	Plant de Brunel
3074	Plant de Bulligny (Masson)
3098	Plant de Cauzette
3082	Plant de Chaudefonds 53 (Fardeau)		WW	yes
3110	Plant de Chusclan (Marcout)
3077	Plant de Cocumont (Cardonne)
3222	Plant de Collection Tunis (Maingonnat)
3127	Plant de Dekker
3096	Plant de Dubosc 1
3097	Plant de Facca
89	Plant de Flassans
3089	Plant de Jarras (Bernon)
3539	Plant de la Raise Maritaise
3081	Plant de Mavault (Guirault)
3104	Plant de Montans (Daydé)
3099	Plant de Pedebernade 1		WW	yes
3101	Plant de Pedebernade 4
3102	Plant de Pedebernade 5
3103	Plant de Pedebernade 7
3090	Plant de Ponteilla (Jaubert)		WE	yes
3304	Plant de Querol 98-N-2 (Collection Torres S.A.)	yes
3145	Plant de Querol 98-N-5 (Collection Torres S.A.)
3088	Plant de Roubia (Marre)
3083	Plant de Saint-Aignan-sur-Cher (Dubault)
3537	Plant de Séchex
3285	Plant de Tunisie 22 (Collection Ravaz)
3300	Plant de Vic 98-N-1 (Collection Torres S.A.)
3308	Plant de Vic 98-N-3 (Collection Torres S.A.)		WW	yes
3109	Plant d'Entrechaux (Allemand)
3286	Plant d'Ouchtata 1
3284	Plant d'Ouchtata 3
66	Plant droit
2158	Plant du Maroc E (Collection Meknès)	yes
862	Plant panaché d'Alzey
310	Plant Vert
3295	Planta de Cloles
1364	Planta mula
3581	Planta mula faux
1476	Planta nova
2219	Plassa
2304	Platyracho		WE	yes
3144	Plavac Mali
1665	Plavaï
1843	Plavina crna
3084	Pleau
2652	Pletchistik	yes
2305	Plyto		TE	yes
2653	Pobeda
191	Pointu
2408	Pollera nera
3647	Porsi Shekerek
2796	Portan	yes
450	Portugais bleu
1654	Posip bijeli		WE	yes
2306	Potamissio
146	Pougayen
135	Pougnet
3542	Pougnet faux ( Saint-Sauveur de Cruzières)
252	Poulsard		WW	yes
2174	Pozsonyi feher		WE	yes
1656	Prc
448	Précoce Bousquet = Honigler
656	Précoce de Malingre
2268	Precoce di Roma = Pirovano 707
21	Président Carnot
3588	Preto Martinho de l'Oeste
3589	Preto Martinho do Douro
3309	Prieto picudo
2973	Prima
1026	Primiera = Pirovano 309
1277	Primitivo		WE	yes
3572	Primitivo faux (Collection Conegliano)
177	Prin blanc
1043	Princeps = Pirovano 357
3100	Printillou aigut
3062	Prista
920	Prodigiosa = Pirovano 59
1630	Prokupac
1285	Prosecco
1317	Prosecco lungo
320	Prueras
1550	Prune de Cazouls
441	Prunelard
2409	Prunesta
3190	Prunesta nera di Brindisi faux
1638	Puljïzanac (Jelaska)
2176	Purcsin
282	Putzscheere
2309	Quebranta
1836	Queen = A3-94
1445	Quiebratinajas
1465	Quigat
2498	Rabigato
3748	Rabo de Anho
1543	Rabo de Ovelha
1266	Raboso piave		WW	yes
405	Raffiat de Moncade
3543	Rainer grüner
140	Raisaine
3544	Raisaine faux (Collection Ravaz)
3545	Raisin de Gênes
3356	Rajoulan
2201	Rami = Vidal 119
1526	Ramisco		WW	yes
2168	Ranfol beli
2654	Rannii Vira
2682	Ranny Magaratcha = Magaratch 372
1956	Rassegui
288	Räuschling
1887	Razachie rosie		WE	yes
2737	Razaki pembe
2741	Razakiia mirisliva
3413	Razakiya cherna s tochitsi
2112	Razdani		TE	yes
1750	Raziki
3573	Rebo = Rigotti 107-3
2877	Red Globe
2806	Red May
2038	Refosco dal pedonculo rosso
2039	Refosco nostrano
3472	Regner
2925	Reichensteiner
602	Reichriesling
2884	Reichsfränkisch
1078	Reine des Vignes
67	Retagliado bianco	yes
3449	Revellioti
1838	Rèze
133	Ribier noir
2792	Ribol
1294	Ribolla gialla
3310	Ribote rose		WE	yes
2702	Rieslaner = Würzburg NI 11-17
274	Riesling
3073	Riesling bleu (Collection Oberlin)	yes
3546	Riesling Heiligenstein (Collection Oberlin)
1243	Riesling italico
3473	Riesling musqué (Collection Rodrian)
124	Riminèse		WE	yes
2855	Rindjaga
3169	Ritino
1	Rivairenc = Aspiran noir		WW	yes
2311	Rizens
1735	Rkatsiteli
155	Robin noir
989	Rodi = Pirovano 166
1779	Roditis
855	Roi des précoces
3450	Rokafark fehér
1001	Roma = Pirovano 210
3549	Romaine
1812	Romeïko
304	Romorantin	yes
1295	Rondinella
3044	Ronelle
3451	Ropogos sarga
2949	Rosa del Peru
1662	Rosa menna di vacca		WE	yes
638	Rosaki blanc de semis
637	Rosaki noir de semis
3403	Rosaky rose faux		WE	yes
670	Rosé du Var
3550	Rosenmuskat
3323	Rosetta di montagna
1237	Rossara		WE	yes
1296	Rossignola
3063	Rossula bianca
2729	Rotberger = Gm 3-37
284	Roter Veltliner	yes	WE	yes
289	Rotgipfler
227	Roublot		WW	yes
2783	Rouchaki
1841	Roumi noir
2312	Roussaïtis
147	Roussanne
141	Roussaou
3551	Roussette basse de Seyssel		WW	yes
181	Roussette d'Ayze
2260	Roxo dos pintos
628	Royal = Rojal tinta
2270	Royal Ascot
630	Royal Molenberg
783	Royal Vineyard (Collection Oberlin)
247	Rubi
2680	Rubinovyi Magaracha = Magaratch 56
2313	Ruby Cabernet
2863	Ruby seedless
3604	Ruby Star
1636	Rudezusa		WE	yes
1510	Rufete
2990	Rusensko bez seme
3414	Rusensko edro
1653	Ruzevina (Jelaska)		WE	yes
1731	Sabalkanskoï
1462	Sabaté
2314	Sabra femelle
3590	Sabro
3357	Sabza angur
223	Sacy
3574	Sagrantino
2090	Sahami
2598	Sahebi
2078	Sahilii
3552	Saint-Côme
3553	Sainte-Marie de Biviers
3554	Sainte-Marie de Chignin
3555	Saint-Fiacre
203	Saint-Laurent		WW	yes
2629	Saint-Louis faux
345	Saint-Macaire
2193	Sainton = Vidal 9
2194	Saintonge = Vidal 31
309	Saint-Pierre doré
2592	Salba
3556	Salicette (Collection Oberlin)
830	Salicette (Collection Parc de la Tête d'Or)		WW	yes
3367	Samarrinho
205	Samoriau
40	San Antoni
3575	San Lorenzo		WW	yes
1003	San Martino = Pirovano 215
1062	Santa Barbara = Pirovano 480
701	Santa Paula
3612	Santa Paula faux (Collection Mendoza)
3582	Santanera
3591	Sao Mamede		WW	yes
1734	Saperavi
2655	Sapéré otskhanouri faux	yes	TE	yes
3423	Sarba
1614	Sarfehér
3452	Sarfeher faux (Collection Oberlin)
3453	Sarpiros
3344	Sary Kirak
2656	Sary pandass
3636	Sasca (Collection Ravaz)		WE	yes
2275	Sateni bely
388	Sateni tcherny
335	Sauterne blanc (Naugé)
106	Sauvaget noir
300	Sauvignon
3629	Sauvignon piccolo faux
334	Sauvignonasse
257	Savagnin blanc		WW	yes
1781	Savvatiano
673	Scheurebe = Alzey S 88
1591	Schiava grigia
1736	Schiradzouli = Tebrizi
1737	Schiradzouli violet
2178	Schiras Dr. Houdbine
3474	Schiras sämling
125	Sciaccarello
1331	Sciascinoso
2179	Sebai assouad
454	Sécal
2822	Segalin
3424	Select (obtention Roumanie)
2200	Select = Vidal 100 T
2752	Semebat
2180	Semidano
332	Semillon		WW	yes
2705	Septimer = Alzey 3952
1532	Sercial
152	Sérénèze
3387	Serifiotico noir
3065	Serna INTA = CG 102-354 = XE 12
186	Servanin
633	Servant
2784	Sevan
2357	Sgavetta
1185	Shabash
2079	Shirazi
2074	Siah		TE	yes
1196	Siegerrebe = Scheu 7957
3475	Silcher = Weinsberg S377
3425	Silvania
3650	Sinkavake zlute
2833	Siria
3599	Skhilatubani
2316	Skiadopoulo		WE	yes
1826	Skyloklima
1801	Skylopnichtis		WE
2929	Skylopnichtis lefkos
1587	Slankamenka blanc
3415	Sliva
2657	Soïaki		TE	yes
1659	Soic
1031	Solferino = Pirovano 316
82	Somzölö feher
748	Somzölö kek
2683	Sorok Let Oktiabria		WE	yes
2686	Soukholimansky bely
3275	Soultani (Collection Kichinev)
1725	Souri
2856	Sourkhak biely		TE	yes
2740	Sourkhak kitabsky
804	Souvenir du Congrès
3372	Souzao faux		WW	yes
1014	Sovrana = Pirovano 244
2317	Staphidampelo		WE	yes
58	Staphidostaphylo
3346	Starinky		WE	yes
2988	Stavroto
3391	Stavroto faux (Collection Lykovrissi)		WE	yes
1579	Steinschiller weisser
2318	Strophyliatico		WE	yes
3613	Sublima seedless
2871	Sugraone = Superior seedless
826	Sulivan blanc
936	Sultana moscata = Pirovano 75
2774	Sultanina de Bulgarie		TE	yes
1566	Sultanine
3274	Sultanine noire faux
2085	Sultanine monococco
1458	Sumoll tinto
1060	Superba = Pirovano 476 a
1013	Superfrankenthal = Pirovano 243
1846	Suscan crni
2056	Susumaniello
3416	Svegest
2124	Sykiotis
270	Sylvaner
3347	Sypoun tcheurny
150	Syrah
3559	Sytanich
2789	Szagos Bajnar
1074	Szauter Gusztav
2538	Szegeny ember szölöje
741	Szent Laszlö
2814	Szeredi
3172	Szeredi piros
1815	Tachtas		TE	yes
1905	Taferielt
3592	Tagleit n'timili femelle
2001	Tagleit n'timilli
2659	Tagobi		TE	yes
1192	Taïfi rosovy
1998	Taïlilout
3426	Tamaiosa rominesca faux
1546	Tamarez
1177	Tamarez Moscatel 31-3-3
2661	Tana kouzy
2932	Tanagos
3137	Tandanya
3279	Tandanya faux	yes
2005	Tankert
401	Tannat
1620	Tantovina		WE	yes
376	Tarabassié
459	Tardif
2841	Tarnaou
2614	Tarragoni
2839	Tarrango
3120	Tarrant rot
1182	Taschly
3595	Tavaveri
1218	Tavkveri		TE	yes
3350	Tavkveri cartalinsky
2933	Tavrida = Magaratch 171
2693	Tchaïnak
664	Tchatyrbak
2670	Tchernii Crimski
3342	Tcherny osenny
2274	Tchilar	yes
2671	Tchiliaki belyi
2673	Tchinouri
2674	Tchkhaveri
303	Teinturier
1987	Tempranilla blanca
1369	Tempranillo
94	Téoulier
3560	Téoulier blanc femelle
2221	Terbasch
1230	Teresita = Dalmasso XVIII-24
663	Tergulmek
1962	Terlaner
1236	Teroldego
551	Terramon rond
1293	Terrano
2837	Terrantez
537	Terret Bouschet		WW	yes
14	Terret noir
1367	Teta de Vaca		TE	yes
1087	Thallocsy Lajos muskotaly = Muscat Thallocsy
2607	Thermi
86	Tibouren		WW	yes
2410	Timorasso
1955	Tini
2008	Tiniouine
2934	Tinos
1485	Tinta Amarela
[truncated: 197 more rows]
