# Supplementary material for: Genetic diversity, linkage disequilibrium and power of a large grapevine (Vitis vinifera L) diversity panel newly designed for association studies
Source: BMC Plant Biol. 2016 Mar 22;16:74. doi: 10.1186/s12870-016-0754-z (PMC4802926; doi:10.1186/s12870-016-0754-z)
Supplement: Additional file 5: Table S4. — Phenotypic data for five traits and genotypic data at 20 SSRs, for the association panel. Genotypic data at 20 SSRs for the wild panel. (XLSX 69 kb) [file 12870_2016_754_MOESM5_ESM.xlsx]

## Sheet: SSR_2317
Table S4. Phenotypic data for five traits and genotypic data at 20 SSRs, for the Association panel. Genotypic data at 20 SSRs for the Wild panel.
				Agronomic traits b						SSR genotypes
Cultivar number a	Cultivar name	Subgroup		Mean véraison date	Mean maturity date	Mean vigor	Mean berry weight	Mean cluster weight		VMC1b11	VMC4f3	VVIb01	VVIh54	VVIn16	VVIn73	VVIp31	VVIp60	VVIq52	VVIv37	VVIv67	VVMD21	VVMD24	VVMD25	VVMD27	VVMD28	VVMD32	VVMD5	VVMD7	VVS2
1	Rivairenc = Aspiran noir	WW		3	3.4	2.5	3.5	430		165184	177187	290294	163167	149151	263263	178186	315319	83083	157159	358360	247253	206210	240248	176178	227257	239261	223223	247249	131131
9	Morrastel	WW		3.4	3.7	3.1	1.9	262		171184	177205	290290	165166	149157	263263	178190	307315	83083	161173	353360	247251	206206	262270	176180	243257	239255	223236	239239	137149
11	Piquepoul noir	WW		3	3.9	2.2	2.4	419		171184	171205	294294	163167	149151	263267	178182	315319	83083	159161	357360	247247	210215	240248	176186	233235	239261	223229	239243	131131
18	Carignan	WE		3.4	4.6	2.6	2.6	281		173184	177185	290294	165165	149151	263263	174176	315324	77079	159167	357371	247251	206212	240254	178182	247257	249251	223225	239239	141143
26	Clairette	WW		3.8	4	3	2.2	223		182184	171187	288294	165165	149157	263263	178182	315319	83083	159173	357360	247247	206210	240262	176188	227257	255261	223229	239249	135149
43	Olivette rose	TE		2.8	5.8	2.4	4.2	479		165184	171184	294306	165165	149149	263263	186188	315319	79083	149155	353361	241253	206206	238254	176180	257259	249271	223232	239243	133135
44	Alba imputotato	WE		1.5	3.9	2.4	3	168		182184	164171	290290	165177	149149	256263	176194	315315	77077	155159	353361	241255	206215	238240	191191	247276	263271	223236	239247	131151
50	Alfrocheiro preto	WW		1.3	2.6	3.2	1.5	174		165171	179205	288294	163167	151157	261263	178188	303315	83083	159159	368371	247253	206210	248254	176186	235247	251271	223236	253257	141149
53	Basicata	WE		2	3.4	2.4	2.7	175		184184	167171	294294	165177	149149	256263	176176	324330	77081	155155	360371	247247	206215	238254	182191	247259	251271	223244	247249	131141
74	Ugni blanc	WE		2.6	3.1	2.3	2.2	480		184184	171185	294294	163167	149149	256263	182188	324330	77083	159167	360371	241247	206206	240254	176180	243247	249271	223229	249253	131141
80	Gros Bourgogne	WE		0.8	1.8	2.8	2.6	320		182196	164171	294294	165167	149149	256263	174184	315315	77083	159165	360360	241255	206206	240240	180191	227247	263271	229238	239249	143151
86	Tibouren	WW		2.7	1.7	2.6	2.2	288		165165	177177	288290	165167	149151	261263	188188	303317	79083	159167	353360	241247	206210	238254	176176	243267	249251	223236	247249	131137
114	Pagadebiti	WE		2.3	4.4	2.4	3.7	492		169182	181202	288290	163165	149149	263263	178188	315319	77077	157173	353360	247247	206215	240240	180191	235257	249251	223229	239249	131131
124	Riminèse	WE		1.7	2.4	2.6	2.4	255		169184	164202	288294	166167	147155	263265	174182	315330	77083	149157	353357	247253	206206	240254	176186	233235	249271	223229	247249	131141
126	Vassarga bielaia	TE		0.5	0	2.5	3.6	199		165184	173181	290290	151165	151155	263267	184188	313315	83083	145167	357361	247253	206214	254272	180182	245245	255257	234238	233243	122141
129	Chatus	WW		2.4	3	2.4	1.6	280		165188	164177	294298	163173	151157	263267	178178	315315	83083	149161	360368	241246	212215	238240	176191	216235	239271	223225	239249	131135
139	Dureza	WW		1.7	3.3	2.9	1.9	224		165171	167171	294294	163179	151157	263263	180192	315319	83083	159159	357368	246247	210212	238240	176186	227243	239271	223225	239249	131135
154	Joubertin	WW		1.5	2.2	2.5	2.1	241		165165	171205	288290	163167	149151	263263	182194	303315	81083	149159	360360	247247	206206	240262	182186	233235	249251	229236	257257	149149
157	Corbeau	WW		1.9	2.2	2.2	2.6	339		169173	171171	288288	163165	157157	263263	180194	303315	83083	149159	360368	253263	214215	248262	186186	227243	239271	225236	249262	149149
167	Altesse	WW		2.9	3.4	2.8	1.4	173		167184	177205	290294	163165	151157	261261	178186	315315	77077	149161	357360	247263	210210	240266	186188	243257	255271	223234	247253	131149
176	Mondeuse blanche	WW		3.3	4	2.3	2.3	186		188188	205205	290290	163165	149151	261263	182188	315319	83083	161167	368377	247263	206210	240262	186188	216257	239261	225229	239260	131149
188	Mècle	WW		3.1	3.1	3.1	2.3	203		169188	177177	288290	163165	149151	263263	182192	303319	77079	159167	353368	241247	206210	240248	186188	233235	261271	223229	239247	131149
203	Saint-Laurent	WW		-0.7	0.3	1.1	1.7	181		165165	171205	288288	163167	149151	263263	182188	315317	83083	159159	368368	247247	212214	238248	182186	233235	261271	225225	239257	135149
211	Gouais blanc	WE		1.7	2.5	2	2.4	184		169184	171171	294298	149167	149149	263263	174182	319322	77083	159167	360361	247247	206206	238254	176178	227245	249271	232238	239249	131141
219	Arbane	WW		2.8	3	2.6	1.4	79		188194	171187	294294	163167	151157	261263	182188	315317	77077	173173	353360	247247	206214	240254	182182	235253	251255	223236	239257	131141
226	Gascon	WW		2.3	2.9	2.5	1.9	223		171182	177179	290294	165167	151151	263265	178182	315317	79083	159161	360360	241247	212215	238254	176186	216233	239239	223223	239243	131141
227	Roublot	WW		1.2	1.5	1.6	1.6	163		165169	171171	288298	149167	149149	263263	182182	315322	77083	149159	361368	247247	206214	238238	178182	216245	249271	225238	239239	131135
252	Poulsard	WW		1	1.3	2.9	2.6	141		171184	167181	288290	163165	157157	263263	180192	315322	77079	149159	355360	247253	210215	238240	176186	216243	239261	225236	233247	131135
257	Savagnin blanc	WW		1	1.5	2.5	1.6	113		169171	171177	288294	163163	149157	263263	178192	303317	77083	159159	360368	247247	210214	248248	186186	233235	239271	229236	243257	149149
261	Argant	WE		1.7	2.5	3.3	1.9	182		167184	181202	290294	167167	149149	261265	172194	322330	77077	149159	357361	247247	206206	254254	176191	247259	251263	223225	253255	131141
284	Roter Veltliner	WE		0.5	2.2	2.7	1.8	187		182184	164181	290294	151163	149151	256261	178194	319330	83083	165165	353357	241247	204210	238240	180191	245267	255263	238244	239253	128131
308	Muscat d'Alexandrie	TE		2.4	3.7	2.1	5.4	352		165184	179205	290294	165165	147149	263263	186190	315319	77077	159171	371386	253263	210210	248248	176191	243267	263271	225229	249251	131147
328	Petit Verdot	WW		3.5	3.6	2.5	1.7	151		167171	177177	290294	163179	151155	263263	178192	303319	79079	159159	359360	247247	212212	248254	176186	216235	239239	223229	239262	141153
329	Gheméra	WE		2.7	5	3.8	4.1	538		165184	171181	290290	157165	149149	263263	176188	319326	77083	159159	353357	241247	206215	240248	176182	233243	249257	223223	239249	141143
332	Semillon	WW		2.4	2.5	2.8	2.9	355		171188	164171	290294	163163	149151	263263	190192	315315	79083	167167	360371	247247	214215	240248	172182	233243	239271	234236	239257	131131
344	Blanc Auba	WW		2.7	4	3.5	2.5	280		171188	177205	290294	163163	149157	263263	192192	315324	79083	149167	358360	241246	210210	240248	178186	227243	251271	223227	249249	131131
349	Penouille	WW		3.3	3	2.7	2.9	90		171188	171187	290294	163179	157157	263263	182182	315317	77079	159167	357360	246247	206214	254262	176186	227257	239271	223234	239243	141149
361	Humagne blanc	WW		2.3	3	2.2	1.9	258		171173	177187	290298	163163	151157	261263	178182	315317	77083	159167	368368	247253	204206	248254	182186	243257	255261	223234	243253	131149
372	Gibert	WW		3	4.3	3.2	3.5	359		165171	171177	288290	163179	149157	263263	180188	303315	79079	159167	357360	247247	204206	238266	182188	233257	239239	223225	243262	131131
380	Baroque	WW		2.8	3.9	2.5	2.2	241		165171	171205	288294	163167	149151	263263	174192	319322	77083	159159	360360	247247	206206	238254	176186	245267	239239	223232	239249	131153
390	Verdeca = Lagorthi	WE		2.3	5.7	1.7	2.1	388		169196	164185	294294	165165	149149	256263	176188	317324	77077	165167	353361	247247	206210	238238	176186	247257	249251	229238	239239	131143
403	Aouillat	WW		3	3.2	2.5	2.2	224		171184	171171	288288	163167	157157	263263	180196	315319	77083	159159	360375	247247	206210	240240	178186	233233	239257	234238	239239	131131
411	Camaraou noir	WW		3.7	3	1.8	2.5	296		169171	164177	288290	163163	155157	263263	188192	317319	77083	159167	355371	247247	214215	238248	172186	233243	239239	234236	239243	137149
413	Courbu	WW		3	3.7	2.7	1.4	148		165188	171177	288290	163163	149155	263267	190192	313319	79083	159159	355358	241247	206214	248248	182188	233235	239271	223236	243247	131149
424	Lauzet	WW		2.6	3.8	2.8	1.5	181		167182	171177	288288	165167	149149	263263	182194	303317	77083	149159	345360	247247	210214	248266	186188	233257	255271	227236	239257	131153
442	Négret pounjut	WW		1.7	1.1	2.1	2.1	169		165182	177179	290294	163179	151157	263263	180182	315317	79079	159159	357360	241247	210212	254262	176182	233267	249251	223236	239262	141149
443	Mauzac	WW		2	3.3	2.6	2	241		171182	171177	290290	163167	149157	263263	182192	315319	77083	159173	360360	241247	210214	248248	182188	227233	239239	227229	239249	131149
446	Len de l'El	WW		2.1	2.2	2.4	2.2	367		182184	171171	288288	163165	157157	263263	182188	317319	77083	167167	360360	247247	210214	238248	182188	233247	239255	223236	247257	131137
537	Terret Bouschet	WW		1.3	3.7	1	2.7	363		169171	177187	290294	167167	149151	263263	174192	317319	77083	157159	360360	247253	206206	240240	178182	235257	239249	223232	243243	131131
556	Katta-kourgan	TE		3.3	5	4.7	10.4	538		165194	171181	290298	175177	149155	263263	178190	315319	77079	153177	353375	247249	210218	244248	176191	233234	255271	238238	243253	149153
569	Moscato giallo	WE		2	4.7	2.3	2.6	217		184188	164181	294294	165179	147157	263263	182182	315319	77079	157159	349371	253263	210215	240254	176176	235245	257271	225238	239249	131141
577	Moscato di Terracina	WE		1.7	3	2.9	3.6	430		182184	164181	294294	163165	147151	263263	182186	315324	77083	157161	358360	241263	210215	238240	176191	247257	257271	223225	249249	131133
585	Chasselas	WW		0.1	0	2.3	3.1	234		171173	171177	290294	163167	157157	263263	180192	315319	79083	149159	358360	247263	206210	240254	182186	216267	239239	225234	239247	131141
601	Aromriesling	WW		2.3	2	2	1.5	141		184188	164171	288294	149165	147149	263265	174182	303315	83083	157161	360371	247247	206212	240248	182186	216233	251271	223234	243257	131149
613	Kaisermuskat	WW		0.3	1.2	1.8	1.6	78		173184	171187	294298	149163	151157	261263	182182	319322	77083	157159	353368	247263	206210	248248	176178	227245	251263	223223	243257	131149
626	Akiki	TE		2	6	1.7	7.1	406		165184	187202	290294	165175	147151	263263	174188	319319	79083	155177	353355	247263	206215	244248	176182	233245	255271	232234	243249	149149
632	Frankenthal rouge foncé	TE		2.4	2	2.5	4.1	446		171171	171181	294294	165165	149155	263263	178190	315319	79081	155167	368368	247247	206210	240254	178182	235243	251271	234236	247247	133153
657	Khalili belyi	TE		-0.5	-0.9	3.3	2.7	449		165194	171181	290294	147165	149151	256267	186186	315317	79083	159159	353361	247253	206210	238240	176182	243257	249261	232238	235249	122133
666	Danugue	TE		3.8	5.3	3.1	5.9	526		188188	181205	290290	165165	149149	256263	174182	319319	79083	149167	353361	241253	206206	240254	191191	235243	261271	225232	233239	135143
672	Molinera gorda	TE		2.4	4.1	2.9	5.9	671		186188	164184	290290	165167	149151	263263	184188	315319	79083	157159	368371	247247	208208	240254	178191	233257	251271	232236	243249	135143
725	Kolliniatiko	WE		1	5.7	1.7	2.2	139		173184	167207	294294	165167	149151	263265	172182	328330	77077	159159	357371	247247	206206	240240	182186	245253	255271	223238	249253	133143
727	Nehelescol	TE		3.6	4.2	2.1	2.8	851		165184	181182	290290	165179	151155	263263	174180	317319	77079	157157	353368	241247	206206	248254	176182	243245	249251	232234	233243	131141
728	Darkaia noir	TE		4	5	2.7		250		171184	185187	290294	175175	149151	263263	178188	317319	79083	155173	353368	241241	206206	240248	176182	233243	255273	234234	247249	135141
735	Dabouki	TE		2.5	4.8	3.4	7.4	592		165188	202202	290290	165175	149151	263263	178182	324324	79081	157157	353353	241253	206220	240244	176180	257257	249271	232234	247249	133149
744	Kolontar	WE		2.3	4.7	1.5	2.3	187		165169	164164	290294	163165	149149	256263	176194	315324	79079	155159	361368	253263	206206	238240	191191	235247	239271	225238	239249	131151
746	Kizil sapak faux	TE		2.7	4	4.5	3.9	338		165173	181187	294306	147165	149149	256256	184186	315319	83083	149159	337353	246247	206214	240248	176184	257270	271271	234238	233253	133151
749	Coarna alba	WE		2.8	3.6	2.8	4	203		182184	164207	294294	165165	149149	263263	182194	315326	79083	155167	353360	253255	206206	238248	176178	233235	263271	236244	239239	131141
789	Genk Uzum	WE		3.7	5.3	3.7	3.1	374		167184	167171	294306	165165	149149	263267	176182	315319	77077	155163	353360	247247	206210	238254	191191	235247	251255	223234	239249	133141
791	Chaptal	TE		1	2	4.3	6.2	706		165165	162187	290290	163165	151155	261263	190194	317319	77079	159177	353371	241253	206210	248248	176186	243243	271271	225238	239243	149149
830	Salicette (Collection Parc de la Tête d'Or)	WW		-0.7	-0.7	2	2.1	281		169171	171171	288290	163163	149149	263265	178178	315315	83083	173173	360371	247253	214214	238254	176186	233235	251271	225236	239243	135135
975	Pardina = Pirovano 130	TE		1	3.7	2.9	5.4	762		169184	171181	290290	165167	149155	263263	178194	319319	79083	157177	353353	247247	206215	238248	178178	216235	255261	232232	239253	139141
1186	Chirai obak	TE		3	3	3.3				165169	171181	294294	151165	151151	256263	158188	315317	79083	145177	353366	241246	206206	254256	178191	235243	249255	234238	243243	135141
1217	Claverie coulard	WW		3	3.5	2.2	2.2	226		167184	171177	290290	165165	149157	265267	182182	315319	79083	159167	360360	241247	210212	240248	182186	257263	239239	223229	239249	131149
1218	Tavkveri	TE		2	4.4	3.5	2.4	192		165173	164185	288290	139165	151155	263267	178178	315315	77083	155167	355368	241246	204206	238240	182190	234257	249271	225238	239247	133143
1221	Ichkimar	TE		2.3	2.7	3.1	4.7	152		165165	181181	290290	139165	151155	263263	184186	319319	79079	145177	360375	241247	214215	248254	182191	234243	249255	232238	243253	139149
1227	Khoussaïné blanc	TE		1.7	3.2	3.1	6.2	459		165173	181202	290290	139177	155155	263267	182184	315319	79079	149149	353360	247247	210214	244254	191191	243257	249271	221232	243243	145153
1232	Gros Cabernet	WW		2.7	2.8	2.2	1.5	237		171188	171205	288290	163179	149151	263267	188192	319319	83083	149159	359360	247247	210210	238248	182186	227247	239239	234236	239262	131137
1237	Rossara	WE		3	4.1	3.2	2.7	244		182184	171171	290298	167177	149151	263263	182182	319328	77083	157167	361368	241247	206210	238254	176182	243245	249271	223232	239253	131141
1245	Freisa	WW			4.5	2	1.8	158		167184	167171	290298	165179	149157	263263	178180	319322	77077	149157	360368	247253	210210	238240	182186	243267	239271	223229	247249	131153
1258	Verdea	WE		3.3	4.3	2.5	2.8	469		182182	164164	288294	163165	149151	263263	182188	319330	77077	155157	357357	247253	206206	238254	176186	235259	249271	232238	247247	131131
1261	Coda di volpe bianca	WE		3.3	3.7	4.3	1.7	245		178184	164202	294298	149163	147149	263263	182182	319330	77083	159167	357360	247255	206214	240240	178191	247257	257271	223234	247247	131143
1266	Raboso piave	WW		4	4.5	2.5				165184	162177	290294	163167	149149	263263	190194	303319	77083	159161	355368	247247	214214	254254	182186	233233	271271	225229	247257	133141
1277	Primitivo	WE		2.3	2.4	1.9	3.3	291		173182	171177	290298	167177	149151	256263	174186	315319	83083	155157	353360	241247	206206	238238	176178	247257	255263	223234	247249	131141
1284	Montepulciano	WE		2.8	3.9	1.9	2	187		184184	185185	290294	165173	151157	263263	180188	315324	77077	165167	353371	241246	206215	238240	186191	233243	257271	223225	249249	131143
1287	Lagrein	WW		1.7	3	3.3	2.4	263		171184	171171	290294	165167	149151	261263	188194	315319	79079	157161	353363	241247	206212	238240	182182	227253	239251	225236	239247	135153
1301	Verdiso	WW		2.3	3.3	2	2.8	165		171188	177187	290290	163165	151157	263263	188192	313319	77079	161161	357368	247253	206214	238248	178186	233245	239251	225234	247247	131149
1304	Catarratto bianco	WE		2.7	5.2	4.2	2.5	355		169184	171185	290298	163167	147151	263265	174188	319324	77077	157167	355371	241247	206206	254254	176176	227235	249251	223223	239249	141149
1307	Ansonica	WE		2.7	4.3	2.2	3.1	624		165169	171187	290298	165166	149151	263263	174194	315319	77079	157159	353360	241247	206206	240254	176180	227257	251257	223238	239247	133141
1314	Perricone	TE		1.7	3.3	2.8	2.5	188		165165	177189	290290	165165	149155	263263	190190	319328	77079	157159	353353	241247	206206	240254	180182	233257	251257	225234	239239	131133
1338	Bellone	WE		3	3.7	2.8	2.7	566		173184	164205	294294	139163	151151	256263	182186	319330	77083	159161	345357	241241	206206	238240	176176	233259	251257	225229	239247	133143
1354	Bonamico	WE		2.8	3.3	2.8	4	406		165182	171205	290294	163171	149151	263263	182194	319330	77077	159159	357357	247247	204210	240254	180182	233235	251271	223225	253262	131133
1365	Ohanes	TE		4.6	6.2	3.2	4.7	405		184188	184187	290294	165165	147151	263263	178188	315324	79083	149157	353357	253253	206206	254254	180191	243247	261271	232234	233251	131135
1367	Teta de Vaca	TE		2.6	5.1	3	3.8	297		165184		290290	159165	147151	263263	180194	315315	83087	169177	343353	247263	206210	238248	176178	243257	257261	234244	247249	143147
1483	Vinhão	WW		2.7	3.9	2.7	2.4	163		167171	171177	290294	167167	149151	263263	178188	313315	77079	161163	353363	246247	204206	240258	186186	235257	239239	219223	239262	131133
1493	Touriga nacional	WW		3	2.9	2.7	1.8	131		167169	177205	294294	165167	149149	263263	182182	317317	79083	159161	360363	246251	206210	248254	178186	233267	239271	223234	239271	141149
1494	Verdelho tinto femelle	WW		4.3	6	2.8	1.8	129		169171	171181	290294	163163	151151	261261	182186	317319	79083	157161	360363	241246	206206	238262	178182	227267	239239	223229	247253	141149
1526	Ramisco	WW								165171	171177	290306	163167	149149	258263	188190	317317	83083	161173	355360	241247	206210	238238	178182	227253	251255	223236	239262	131155
1531	Carcajolo	WW		2.6	2.6	2.4	3	235		171188	171177	290290	165165	157157	261263	178188	315319	83083	167173	353368	241251	206215	240254	176186	243257	239251	219236	239239	131131
1563	Ag isioum	TE		2.7	2.7	3.5	3.8	886		171184	171202	288294	165165	151151	263263	178188	315319	79083	149157	353357	246247	206206	240240	176191	239257	243271	225234	249249	133143
1576	Heunisch schwarz	WW		4.6	3.8	3	2	271		165188	177187	288290	165179	149151	263263	178188	303319	77083	149149	353353	241247	206210	238262	176188	235247	239239	223236	243253	137149
1578	Kövidinka	WE		2.3	3.6	2.9	1.7	280		182184	171207	294294	167177	149151	263265	182194	315330	77083	159159	360371	241247	206210	240254	178184	233247	251271	232238	239249	131141
1583	Affenthaler	WW		2	1.9	1.6	1.8	158		171184	171171	294294	149167	149149	263263	182186	317319	77083	159167		247247	206214	248254	178186	227227	249271	232236	249257	141149
1620	Tantovina	WE		1.7	3	2.3	2.2	330		182184	171171	290294	177187	149149	256263	174182	315319	77077	157159	353355	253255	206214	242254	176191	233245	249271	223223	239247	141153
1628	Dinka zöld	WE		1.7	2.5	2.1	2.2	260		169184	164171	290294	167167	149151	265265	174178	315330	77083	167167	360360	241253	206210	238238	176191	233233	263271	223223	239249	131133
1629	Beregi rozsas	WE		2.3	3.6	2.5	1.9	205		173184	164167	294294	163167	149151	263265	176188	319330	81083	159159	353360	241247	206210	238240	178180	235267	255271	229238	249253	131133
1631	Blank blauer	WE		3	3.3	2.3	2.9	302		165184	164171	294294	163167	147149	263263	176188	315324	79083	159159	353360	247247	210215	238254	178191	235247	255263	225244	239239	131133
1636	Rudezusa	WE		2.7	3	3.1	3	290		169169	171187	290294	149149	147149	263263	174188	319319	79083	159159	357361	247255	210215	238254	176178	227233	249251	223225	239253	131141
1648	Nincusa	WE		1.3	3	2.7	4.7	239		173173	164171	294294	165166	149151	263263	180194	324324	77079	167173	360371	247255	206206	238240	176191	247257	255271	223225	249249	141143
1653	Ruzevina (Jelaska)	WE		2.7	4	3.9	2.6	353		165184	164164	294294	163173	149151	263263	176182	324324	79083	159167	357360	241255	204206	238240	176191	235247	239271	225225	239249	131143
1654	Posip bijeli	WE		2.3	4.3	3	3.4	338		165188	171205	290298	149165	151151	256263	176188	315328	77079	159167	353353	247247	206215	238240	176178	243245	251255	225238	239239	131131
1662	Rosa menna di vacca	WE		3.5	5.2	3.7	5.1	163		184188	164171	290294	165177	147149	263263	178182	324326	79079	159167	357360	241253	206210	240248	178182	235257	251271	229244	239247	137141
1667	Negru virtos	WE		2.6	4.1	2.4	2.9	149		169184	171171	294294	167167	149149	261263	176176	315324	77077	155159	360360	241247	206215	254254	176182	245245	263271	225232	249249	141141
1673	Chaouch blanc	TE		1.6	1.2	3.3	7.1	141		165182	181187	290294	159165	149151	256263	182186	319319	79083	149171	353353	253253	204215	248254	176180	257257	251271	225236	247249	133149
1695	Assoued kere	TE		3	3.7	1.2	3.4	292		165188	181187	290294	165175	149149	263263	188190	324324	77079	147147	353371	241253	204220	244248	176178	257257	255259	232234	249249	141147
1715	Kasoufi de la Bekaa	TE		2.3	2.2	2	2.9	317		165169	177187	290290	165165	151151	263263	182188	317319	79079	157157	356356	241253	206206	238244	176176	235257	251261	236244	239249	131131
1719	Zeini abiad	TE		3.5	3.5	2.8	5.5	834		171173	181202	290290	165179	149149	263263	184190	315324	77081	149157	353371	241247	206215	238240	191191	257257	271271	236236	247251	131133
1744	Chahnani	TE		3.7	3.7	2.8	4.9	236		165169	162184	290298	159167	151151	263263	190190	303324	77083	157167	353366	247247	204206	244248	176191	247257	251255	234236	247247	143149
1753	Verico	TE		4	5.7	3.5	6.7	428		165182	162187	290290	159177	147149	263263	184188	315319	77079	149171	357366	247247	206206	238248	191191	247257	249255	229238	239251	143149
1766	Baresana = Korithi aspro	TE		2	5.3	4	4.9	300		165169	162202	290294	159165	151151	263263	174184	315328	77083	149155	355368	253263	206206	248254	176191	243243	271271	232234	247253	133149
1769	Opsimo Edessis	TE		4.3	4.7	3.8	4.1	287		188188	164187	290294	165177	149151	263263	182188	324324	77077	157167	357357	253253	208210	248254	178182	257257	249251	232244	243247	133141
1784	Kartsiotis	WE		3	4.8	4.2	1.8	222		165169	171177	294294	165167	149149	263265	174188	315324	77083	159167	360360	247247	206210	238238	178186	227247	255271	232246	239247	131133
1791	Avgoustiatis	WE								173196	171171	294294	163165	149149	256263	184194	315317	83083	159173	353371	241247	206206	240248	182191	247247	255271	223238	239239	141143
1797	Fokiano	WE			3.8	3.8	3.6	166		178184	164185	294294	165177	149151	256263	172174	315319	77077	159173	353357	253253	206206	240248	182191	233233	257257	223238	243249	131141
1801	Skylopnichtis	WE		2.3	5	3	2.1	205		171184	167205	290294	165167	149151	263265	182194	315319	81083	159167	349357	247247	206206	240254	176186	235235	249271	229238	239249	133143
1805	Araklinos	WE		3	3.5	1.8	2.1	166		184184	167205	294298	167181	149149	263265	184188	303315	77083	159159	349357	241247	208210	238254	178178	245257	255271	223234	239249	133141
1814	Vidiano	WE		3	5.2	2.3	2.9	951		169182	177205	290294	167173	149149	263263	186188	319324	77083	155173	357361	247253	206210	240240	182184	243247	255271	236238	239249	143143
1815	Tachtas	TE		3.1	4.2	2.6	4.5	429		182184	173202	290306	165177	149149	263263	172188	315319	79079	149177	343343	241247	210210	254254	172176	233257	257273	223244	247249	128141
1827	Mission	WE		3.5	4.2	2.6	2.5	483		184184	164171	290290	165167	149149	256263	174190	315319	79083	159163	357360	241247	206206	238240	182186	233243	255257	225238	239249	131133
1837	Arvine	WW		3	3.5	2.7	0.9	145		184194	171177	290294	163165	147151	261263	174178	317319	77079	149159	355363	247263	210214	240248	182186	235243	239249	236236	257262	131149
1844	Malvasia istriana	WE		1.1	3.5	2.7	2.5	201		165184	164181	294294	177179	149151	256263	182194	315319	77083	159175	353357	247247	206208	254254	176176	253276	255271	219238	239239	141141
1887	Razachie rosie	WE		3.3	4.7	3	4.3	367		171184	171187	288290	165177	149149	263263	176194	315319	77083	149167	361371	247247	206206	238238	180191	235276	261263	225225	239247	137141
1888	Balbut bijeli	WE		2	4.3	2.2	3	377		165184	181185	290290	166167	147155	256263	188194	324330	77077	173173	357360	247263	206210	238240	176191	235257	251257	223225	249249	131143
1893	Hadari	TE			4.1	3.2	6.1	1271		165184	202202	290294	165165	147151	263263	178190	315315	79079	157177	353371	247253	210210	238254	176182	243259	249251	223232	249253	131149
1909	Bou Khanzir noir	TE		2.3	3.7	3.7	3.6	447		165188	173187	290306	167167	151151	261263	186188	315319	79083	159163	345357	241241	206206	240248	182191	233233	251257	236238	249253	143149
1972	Garrido macho	TE		3.3	5.2	4.3	3.9	586		184188	171202	290290	165165	151151	263263	174188	319319	79079	159173	347371	253263	208210	240240	178191	233243	255271	234234	249249	131143
1992	Abouhou	TE		2.9	5.1	3.3	7	347		165169	184202	290290	165165	151155	263263	182190	315317	79083	157177	355386	241253	204210	248254	176182	243247	249261	234238	249249	149149
2003	Azizi el Jaïa	TE		2.7	3.7	3	3.4	236		171184	184185	290306	165165	151151	261263	182190	311319	79083	167173	353360	247253	206206	254256	182191	235259	255255	225229	249253	133135
2013	Khalt	TE			2	3.5	3.2	229		169184	187205	290290	165175	151155	263263	172190	315319	79079	155167	349349	247253	206210	240244	176176	235257	249257	238244	233251	141143
2043	Bianco d'Alessano	WE		3.3	4.7	1.8	2.1	352		165184	187207	290294	165165	149149	256263	174188	303315	77077	149159	357357	241247	206210	240254	178182	235245	257271	229229	239253	141143
2057	Impigno	WE		2.3	3.3	3	2.6	319		171184	167205	294306	165165	147149	263265	182188	319330	81083	157159	360360	247263	210210	238254	176178	245247	255271	223229	239249	133141
2070	Cacaboué	WW		1.3	2	2.1	2.1	282		165184	167205	290298	163165	149149	263263	182190	317319	77083	157159	358368	253253	214215	248256	182186	233243	251271	223236	247257	131149
2074	Siah	TE		0.7	2.2	3.7	3.6	277		165165	181189	290298	139177	147149	263263	182182	319319	79083	159173	353353	247247	206210	240240	178182	235243	255271	236238	239239	133139
2104	Bogazkere	TE		4	5.3	2.5	2.3	203		171184	162181	290312	167167	151151	263263	184190	315317	77083	145173	343357	247247	206206	244254	176191	233243	257271	229236	249255	149153
2107	Dimrit	WE		0.3	5	3.3	2.7	330		178178	171185	294294	167175	147149	256263	188194	324326	77083	167173	353357	241247	206206	238240	182191	233257	257257	234238	249249	141143
2112	Razdani	TE		2.3	2	2.7	4.1	586		186188	187202	290290	165177	149155	263263	176190	319328	79083	159177	353353	241247	206206	240266	176176	243276	249265	234238	243247	133141
2136	Galbena de Odobesti	WE		1.6	2.6	1.8	2	313		165182	171171	294298	167167	147149	263265	174188	319328	77083	149159	353361	247247	206206	238254	182191	227245	271271	223232	239239	133133
2174	Pozsonyi feher	WE		2.3	1	2	1.8	277		182184	164171	290290	163165	149151	256263	174176	319322	83083	149165	353371	241255	210210	240254	178191	267276	249271	223232	249255	133151
2218	Avarengo	WW			5	4.3				171173	162171	294298	165167	157157	263263	178182	317319	79083	149149	360360	247247	210210	240240	176182	235257	239251	223229	247247	137153
2225	Barlinka	TE								165184	181184	290290	165165	147155	263263	190194	315324	79083	159159	353371	247247	206206	248248	182191	247257	251259	232238	249253	149149
2243	Crimposie	WE		0.8	3.9	2.6	3.5	179		184184	167171	290294	165167	149149	256263	176182	324328	81083	149155	357360	241247	206210	238238	182182	259259	249263	223238	239249	131131
2247	Feteasca regala	WE		1.3	1.3	1.7	1.5	147		169184	171171	290294	149167	149149	256256	174194	315328	77083	155159	353360	241247	206206	238248	191191	227259	251263	234238	247249	131131
2279	Khikhvi	TE		2.7	2.7	2.7	3	62		184184	164181	288294	139163	151151	263263	178194	311319	77079	157157	368374	241253	206214	240266	176176	235235	261261	234238	253259	133139
2281	Aetonychi lefko	TE								171188	171202	290290	165165	147151	263263	174188	315324	79083	147157	353355	247263	210215	238244	184191	243243	271271	234236	247249	143149
2282	July Muscat	TE		0	0.7	2	4.2	284		184188	164187	290294	165165	149149	263263	178186	319319	81083	167171	357357	253263	210210	240254	176180	233267	255271	234236	239247	131145
2304	Platyracho	WE		2.3	3	1.8	1.7	195		165182	167185	290294	165177	149151	263263	182182	319330	77083	155159	353360	247255	204210	238240	178191	235247	251261	229238	249249	133143
2305	Plyto	TE								184184	164185	290290	165175	149151	263263	172188	315315	79083	149159	347361	247249	206210	254262	178182	247259	249257	225238	239253	143149
2316	Skiadopoulo	WE								169188	167187	290306	163167	151151	256263	174182	319330	83083	159159	353371	241253	206210	240254	178186	243276	257271	223238	239239	141143
2317	Staphidampelo	WE		2.3	3.7	3.3	2.9	307		169169	169185	294294	157165	149151	256263	186188	319326	77083	159173	353371	247253	206206	238254	176186	233276	271271	223234	239243	141141
2318	Strophyliatico	WE			4.3	4	2.7	156		169184	164171	294306	151167	149151	263263	174174	315319	77077	157159	361371	247247	206210	240248	178191	253257	255257	223223	249253	141153
2327	Breider 5-6	WW			-1	1.5		108		171173	177177	290290	163163	155155	263263	188192	317326	79083	159159	368368	247247	215215	248248	186191	216216	239239	229234	243247	149149
2342	Albaranzeuli bianco	WE		0.7	2	2.3	2.7	281		165171	164181	294294	163165	147149	263263	188194	319319	77079	149167	357360	241263	206206	254254	178180	235257	249257	225229	239239	141141
2348	Cococciola	WE		3	4.5	2	3.5	371		173188	171185	290294	165165	151151	263263	176188	324330	77083	159167	357363	247247	206210	238240	182191	243247	271271	225238	243249	131143
2349	Lambrusco Marani	WW		4	3	4	1.9	173		165165	162177	288294	149187	149157	261263	182194	315319	77083	149161	355357	246247	206214	248254	182186	227233	255271	236238	233239	133149
2371	Fumin	WW		2.7	3.5	4.5	2.1	277		182182	171187	288294	163173	149157	263263	178192	317319	77081	159159	357360	247247	204210	238240	182186	257267	249251	225234	247262	137149
2373	Greco bianco	WE		3.9	5	2.1	2.3	250		169184	187187	294298	163165	151151	256263	182188	315324	77077	159175	357360	247255	206206	240254	176186	227243	251271	223229	239253	143149
2418	Vermentino nero	WE		3	3.7	3.5	3.6	393		169182	171207	290298	167167	149155	263263	172194	315330	79083	149151	357360	247253	206210	254254	182186	233259	251261	223238	239253	133141
2460	Negru mare	TE		1	1	2.7	3.6	412		165184	171181	290290	165165	149151	256256	184190	315319	77083	173177	353360	246253	206206	240254	176182	243243	257257	223225	245249	122133
2471	Tsitsa Kaprei	TE		3.7	5.7	3	4.1	708		167173	164173	290294	165171	149149	263263	178184	324324	81083	157173	353361	253253	208215	240248	176182	243257	257271	234236	239249	135141
2472	Galbena uriasa	WE		1.6	2.5	1.9	3.1	463		184184	164171	298298	165165	149149	263263	174182	315330	77083	155159	353361	241241	210210	238254	176178		251255	223238	239249	133133
2500	Alexandroouli	TE		1.3	1.2	3.3	1.5	156		184184	173181	290294	155165	149151	256263	178194	311315	77083	163177	353374	253253	210214	238254	176182	233243	261261	234238	247247	141151
2503	Arakseni tcherni	TE		-0.5	-0.5	3	2.6	199		169194	187202	294312	159165	151151	256263	172186	315319	77083	149149	353357	241247	206210	240240	176191	239270	255271	232236	239249	131141
2505	Assyl kara	TE		2.3	2.7	4.2	3	248		165184	177185	290298	165167	147151	256263	172180	315317	79083	157177	371373	247247	210214	240254	189191	243274	251255	225229	239245	133143
2543	Maingonnat 3 L 1	WE		4	4.7	3.3	3.4	449		184184	164171	290294	165166	149151	263263	188194	319319	83083	155173	353355	251251	206215	238240	186191	247257	249271	225234	239243	131143
2597	Peikani	TE		3	4	3.4				169173	173173	294298	163165	147151	263263	178190	319330	79083	163177	353353	241247	206206	238240	180191	243257	271271	234238	239239	135139
2621	Nieddera	WE		2.6	4.2	2.3	2.3	307		165169	167205	290298	166167	149157	263263	174188	315315	77077	157159	347357	247255	210210	240254	176180	235257	251271	223223	239239	143143
2628	Ahmar Derani	TE		3.9	5.3	4.2	6.2	445		165184	173181	290290	165165	149149	263263	176188	315315	77081	147157	353361	247253	206210	244248	191191	257257	251271	223234	239249	141149
2635	Koz ouzioum	TE		3.7	4.6	4.2	3.8	122		171184	177202	294294	151165	151151	263263	178184	315319	83083	155157	353360	246249	206210	238240	182191	233257	271271	232234	249249	133135
2644	Mskhali	TE		2.7	3.7	4.7	4.1	307		165184	177181	290306	175177	147151	263263	178182	315319	79083	159173	353371	241247	206210	248254	176191	235247	255271	236244	247249	133149
2655	Sapéré otskhanouri faux	TE		5	4.7	3				178184	173187	290316	165175	147149	263265	178186	315328	79079	157167	353353	241247	210215	238238	178191	243243	249271	232234	239259	122133
2657	Soïaki	TE				1				165165	171181	290290	139151	149151	256263	188194	319319	83083	167177	347353	241247	206214	254256	178182	243243	243257	225238	233243	133139
2659	Tagobi	TE			3	1.5				165173	171202	290290	165177	151151	256263	172182	319328	77083	155155	353357	241253	206214	240254	176182	243243	257257	225232	245253	122141
2665	Tzimliansky belyi	WE		0	0	2.2	2.8	177		196196	171181	294294	165175	149151	256263	176184	315315	77077	165173	353368	241241	206206	238248	186191	247269	257271	229238	239247	143151
2683	Sorok Let Oktiabria	WE		1.7	1	2.2	1.8	155		169182	171205	290294	163177	149149	256263	174174	319328	79083	159167	360360	241253	206208	238240	178178	227243	251271	236244	239239	131143
2694	Landroter = Cornalin du Valais	WW		3	3.3	3.5	0.8	200		182184	171171	288294	173179	157157	261263	174194	319319	77083	157159	355368	247253	210210	238240	182186	243267	249261	223225	247262	131137
2708	Emerald seedless	TE		2.1	2.5	3.8	3.2	777		165184	179184	290294	165167	149155	256261	184186	315315	77083	155167	368368	241253	206210	238248	191191	216257	249251	225234	239249	133149
2713	Mireille	WW		-2.3	-2.9	2.1	2.9	135		171171	205207	290294	163165	155155	263263	178192	315319	83083	159173	368368	253263	206210	238240	176178	233267	271271	229234	243247	131131
2725	Bacchus = Geilweilerhof 33-29-133	WW		-1	-1	2				184184	171187	294298	163167	149151	256263	174192	303322	77079	159159	368368	247255	210214	248254	178186	227243	251271	223225	243247	149149
2745	Heroldrebe = We S 130	WE		2.7	2.3	1.8	1.9	150		173184	171202	298298	167177	149149	265265	172174	319322	77083	149149	353368	253255	206206	248254	176178	245259	249271	223238	239255	141141
2747	Arinarnoa	WW		3	4.3	3.7	2.2	303		171184	171181	288290	173179	151157	263267	180188	303324	77083	159159	357368	247247	206215	248254	172182	233233	239239	229238	239249	137153
2774	Sultanina de Bulgarie	TE		1.3	3.3	4.5	3.6	781		165186	187202	298306	159163	151155	263263	172182	315319	83083	155173	353353	246247	206210	238240	178191	216243	249257	225232	239249	131143
2808	Lisztes feher	WE		1.3	2	2.8	1.9	214		169184	171171	290294	139165	149151	256256	174182	315328	79083	155159	360361	247253	206206	238240	176178	233247	247257	229238	247249	131143
2842	Ag Kiourdach faux (Collection Kichinev)	TE		3	3	2.3	3.3	202		165173	164173	290294	159165	149151	256265	172194	315315	77079	149149	353357	246247	206210	238254	191191	243257	243271	232234	239249	143143
2844	Lialmigui	TE		3	4.7	4.3	3.5	375		165194	185189	290290	139177	149149	256263	182186	315315	77079	155159	353353	241247	206210	238248	176182	234247	257271	223234	243249	131149
2856	Sourkhak biely	TE		-1	-0.7	3.5	2.7	155		169194	181202	290298	165177	147149	263267	184188	313315	79079	167167	353356	249253	215218	254254	182191	243245	271271	236238	243243	133139
2874	Centennial seedless	TE		-0.4	1.6	3.6	3.3	422		184184	171189	290290	163165	155155	256263	184186	315319	77083	155177	368368	241247	206215	238254	176191	216235	263271	234236	239239	133133
2890	Baserri	WW		2	1.8	2.4	1.8	354		171184	171171	288294	163165	151151	263263	180182	303319	79083	159167	361363	247247	214215	238238	176186	233245	239271	223236	239239	137137
2892	Donzelinho branco	WW		2	3	2.5	1.7	115		165169	177177	288290	163163	149151	261263		317319	79083	161167	360363	247251	210214	248270	186186	227257	251271	229236	243262	137149
2902	Gantziandan	TE		3	4.2	2	3	235		171171	173181	290294	165167	149151	256263	190194	315319	75079	155163	353353	241253	206206	240266	176190	243243	249249	234236	247259	135143
2903	Hunisa	TE		4	6.3	3	6.7	291		184188	162202	290290	139159	149151	263263	172188	315315	77083	151157	353355	247263	206215	244248	178191	243243	249273	225229	239253	141147
2942	Completer	WW		0.6	2.3	2.8	2.2	167		171184	164177	294298	163163	149157	263263	174180	315319	77079	157159	360368	241253	210210	238240	176182	227233	239261	225229	233239	137153
2944	Autumn seedless	TE		2.6	4.8	4.1	4.3	692		165165	184189	294298	165165	147155	263263	178186	315319	79083	149171	357386	247247	206210	248248	180191	216243	261263	229232	233253	147149
2953	Labrusco	WW		4	5.3	2.3	1.1	264		165171	164177	288298	165173	149155	263263	190194	313319	77083	157161	353355	247253	206214	240266	178182	233263	239249	223236	249262	149153
2968	Mourtaou	WW		2.4	2.9	3.2	2.5	437		171184	171205	290294	163163	151151	263263	178188	319319	79083	161167	360371	247247	206215	238240	182182	243247	239251	225234	239247	131137
2972	Codivarta	WE		3.6	4.6	3	2.6	369		184188	181207	290290	163165	149151	263263	172190	315330	77079	149151	357363	241247	208210	238254	178178	235259	251251	223225	233249	131133
2982	Ahmeh Sal apyrène	TE		2.3	3.4	3.6				165165	185187	298306	163175	147155	256261	182186	315317	79083	159177	371371	241247	206206	240248	178191	216235	249251	232244	239249	133149
2991	Achlamiche	TE		4.7	5.6	3.3				169169	162202	290294	139165	155155	263263	178188	315315	77079	155167	353353	247247	210210	238244	176178	243245	271271	221223	243245	128153
2995	Asswad Abou Khislé	TE		3	5.3	4.8				184188	179185	290290	165175	149149	263263	182188	315319	79083	155171	356386	241247	206206	240244	182191	245257	249271	236244	243249	147151
3000	Zakynthino	WE								169173	171187	294294	167167	149151	256265	172174	319330	77077	159159	353360	247263	206210	254254	180180	243245	257271	223223	239239	141141
3005	Attiki	TE								165184	181205	290294	163165	149155	256263	184186	317324	79079	159177	368375	247247	210215	248254	182191	243243	255271	236238	253255	133149
3009	Balsamina (Collection Oberlin)	WW		0	-0.3	4				171173	181205	294294	165167	155157	261263	180182	315319	83083	167173	368368	247263	210212	248248	176178	216243	251263	225234	239247	131149
3016	Massirart	WW		2	4.2	2				165182	205205	294294	163163	149157	263263	182182	315328	79083	159167	360368	241246	204210	238248	176188	235257	251271	223236	239247	137149
3057	Pasiga = CG 26-858	TE								173184	164187	290294	163163	149155	256261	182186	315319	79083	155177	368368	247247	206206	238254	182191	216243	249251	232236	253255	133143
3061	Big Perlon = CG 234-250 = XE 3	TE								184184	184187	290294	165167	155155	256263	184188	315317	83083	149159	368368	241263	206206	254254	178182	243243	271271	234234	243251	133133
3082	Plant de Chaudefonds 53 (Fardeau)	WW								171171	164171	290294	163165	151157	263265	192192	303319	83083	149167	353371	247263	206215	238248	172186	233247	255271	225236	239257	137149
3090	Plant de Ponteilla (Jaubert)	WE								165188	171185	290290	163167	151151	263263	174176	319319	79083	159159	360361	247253	208215	240240	176178	235257	251271	223232	239249	131143
3093	Cahours	WW								165167	171177	290294	165179	151157	261263	188190	311319	77083	149173	353368	247247	206206	238238	176178	227263	251255	223225	239249	131131
3099	Plant de Pedebernade 1	WW								165188	171203	290294	165167	149157	263267	182188	315315	77083	149159	359360	241246	206206	248254	176186	227227	255271	234236	233249	131141
3112	Grain	WW								165171	177187	290294	167167	149151	263263	180188	303315	79083	159167	360360	247253	206212	238254	176182	257267	239255	223236	239249	131141
3148	Corason de Kabritte blanc	WW								171184	171171	294294	165167	151157	263263	178188	315315	77083	159161	361371	247247	212214	238248	176182	227267	271271	236238	243249	135149
3151	Doppel Augen	TE								171184	164173	290294	151169	149151	256265	178190	315319	79083	155159	353353	241246	206214	254254	178182	234257	261271	234234	245249	133141
3159	Dili kaftar	TE								184186	173187	290294	165165	151151	256267	172190	303313	79083	155167	353360	241248	206206	238240	176182	233243	249257	232238	233247	135141
3160	Koutlaksky belyi	TE								194194	187187	290290	147165	151151	256256	178184	319322	83083	159159	353381	247249	206206	238254	176182	235257	249251	232232	247253	133137
3164	Mourvèdre Goulé	WE								169188	177207	290294	157165	149151	263265	186190	315319	83083	159167	360371	241255	206215	240240	178186	235257	255271	229238	239249	131143
3167	Kakotryghis	WE								182184	167171	290294	167167	149151	263265	174190	303315	81083	155159	360360	247247	204215	238254	182186	245247	249251	225238	239239	133141
3176	Nero grosso	TE								165190	187187	290294	163165	149149	263263	178188	324328	83083	157157	353353	241247	206208	254254	178180	243247	249251	223232	243249	131133
3181	Casetta	WW								167188	171199	290298	149179	151157	263263	188190	303315	77083	149159	363368	241246	210215	248256	176186	216243	239249	223225	247249	131153
3184	Garbanega faux (Istituto San Michele)	TE								171188	162177	290294	165177	149149	261263	176190	317319	77083	149155	355357	253253	210214	254256	191191	235257	261271	223234	247253	133153
3205	Verdelho tinto	WW								167171	177205	290294	165179	151157	263263	182186	315315	79079	161161	353358	246253	210212	248254	178186	235243	245251	225234	239249	131141
3216	Gharbi	TE								165184	171181	290294	151165	151151	263263	176190	315324	81083	155157	353353	241247	204206	240244	182191	235257	271273	234238	239249	139153
3221	Chami abiad	TE								165188	162181	290290	167177	149151	263263	172186	315328	77079	155155	345353	241263	210214	244254	191191	235243	271273	223225	239247	133141
3224	Graeco	TE								184184	202205	290306	165175	151151	263263	188200	315319	83083	149167	357368	247253	206206	254254	182182	247257	251257	236238	233239	135141
3236	C 50-171 (Ramming)	TE								165165	164187	294294	163177	151155	263263	186188	315319	83083	157157	368368	247247	210210	254254	178191	243243	255271	234234	239249	133133
3240	Öküz gözü faux	TE								165184	162162	290290	151167	147151	263263	184190	315315	81081	167173	343353	241253	206208	238244	176176	257257	249261	232244	239247	131153
3262	Asma	TE								173184	177187	290294	165175	149151	263263	176178	315319	77083	157177	353353	241253	215215	240240	182182	257257	251255	223234	243249	133135
3264	Kichmich tcherni	TE								169184	189202	290298	163165	147155	256261	178182	315319	79083	155167	356356	247253	206218	244248	178191	216245	249249	232232	249253	149153
3281	Variété d'oasis Bou Chemma 46	TE								165184	171182	290290	165167	149149	263263	178190	313317	79083	161167	347347	241253	204210	238244	191191	243257	249271	223236	245251	131151
3287	Kara oglan faux	WE								182188	164181	294294	165173	149151	263263	182194	315326	77079	155167	353361	247253	206206	240254	184186	257257	257261	225244	239249	143143
3296	Fortunato	TE								184188	184202	294306	165167	151151	263263	174184	315319	83083	157173	353361	253253	206208	254254	178191	243247	255255	232236	239243	135135
3308	Plant de Vic 98-N-3 (Collection Torres S.A.)	WW								171194	177205	288290	165165	149151	263265	174190	303319	83083	167173	345353	247251	206214	240254	176186	235257	239255	229234	239262	141149
3310	Ribote rose	WE								173182	171171	290294	163165	149151	256256	178188	315319	79083	159165	353371	241247	206210	248254	176186	235267	271271	238238	239239	131133
3316	Caprugnone	WE								182184	169171	294294	163165	149149	263263	176186	315319	79083	155159	360368	247263	204206	238254	180191	235235	251255	223236	239247	131141
3341	Korza erevani	TE								178184	187187	290298	165165	151155	261263	176182	315315	83083	155155	357357	241253	215215	240248	182191	216235	249271	232238	239247	135149
3346	Starinky	WE								165196	167181	290294	151165	149149	263263	188190	315319	77079	159165	351377	241255	206210	238254	176186	235257	249251	225238	239247	141143
3353	Matrassa blanc faux	TE								173184	171171	294298	165177	149151	256267	186188	315317	81083	149149	360360	241246	206206	240256	176182	234243	257259	234238	233243	122139
3364	Arinto tinto (Collection Soares Franco)	WW								169184	177185	290294	165167	151157	261263	188192	303319	83083	159173	353368	247251	210212	238248	176182	227257	255271	236238	239257	131141
3366	Nevoeira	WW								169188	181185	290290	165167	149157	261263	186188	317319	77077	161173	355360	247247	206215	248248	176186	227257	251255	229234	239257	149155
3372	Souzao faux	WW								167184	171177	288288	165167	149151	263263	182184	311315	79083	161163	363363	247247	204212	254258	182186	227267	241251	219223	239239	133149
3376	Pero Godal	WW								169184	181181	290290	143165	149151	263263	174178	317319	83083	155159	360360	247247	210215	248254	176176	233257	239251	234236	239262	141155
3379	Castañal	WW								167184	164171	294298	163167	149149	261263	182194	303315	79083	149161	353360	241247	206206	258270	178186	235263	239249	223223	262262	133153
3380	Lameiro	WW								171184	171177	288294	163165	149151	258261	178186	313317	83083	159173	360360	241251	206210	238270	178182	227253	239251	229229	239239	131155
3381	Medouar	TE								165165	185187	290306	165177	155155	263265	184186	315319	77077	157171	329355	247263	210220	238244	176191	257270	261261	225244	243247	128151
3391	Stavroto faux (Collection Lykovrissi)	WE								178184	171177	294306	165167	151151	263263	174194	319319	77083	159177	361361	241255	206210	238240	186191	247257	257271	225238	247249	133143
3403	Rosaky rose faux	WE								167184	164207	290294	165165	149149	263263	182194	315330	77083	155167	360371	246247	206206	238240	191191	233245	255271	236238	239247	133143
3412	Morenzi	WE								182184	164205	294298	165167	149151	263263	176182	319330	77079	155167	355360	247247	204215	240254	176182	227245	255263	232238	239249	141143
3420	Muscate (Collection Ravaz)	WE								182182	164171	294294	165165	149151	256265	176182	324330	77077	159173	353360	247253	206210	238254	191191	233235	251257	229244	239239	133141
3427	Vulpea faux (Collection Ravaz)	WE									171207	294298	167167	147149	261265	182182	315315	77079		360371	247247	206206	238238	176176	245247	263271	234244	249249	131133
3433	Kolossié gebirgig	TE								165173	173181	294306	139139	149151	263263	176188	317319	79083	145145	343360	241248	206214	254272	176178	233247	255257	225236	243249	133151
3444	Hagnos Zöld	WE								171182	164167	290294	165167	149149	263263	182182	317330	77077	159159	353360	246247	206206	238248	176182	235245	251251	223229	239239	141141
3448	Öreg Kadarka	WE								184184	164164	290290	167179	149149	256261	176186	315315	77077	159159	360361	247253	206206	238254	182191	227247	263271	223244	247255	131133
3455	Totika	WE								169182	164171	294294	163165	147149	261263	186194	315324	79083	159159	353360	247253	206206	240254	182191	227235	263271	223236	239255	133151
3456	Urmi dinka	WE								184184	164207	294294	165167	149149	256261	176182	315315	79083	159167	353357	247247	206210	238254	176182	257259	255271	223229	239255	131141
3464	Domina = Geilweilerhof 4-25-7	WW								165171	171171	288298	167167	149149	265265	178192	315322	83083	149159	357368	247255	206212	238248	178186	227235	239251	229236	239255	135149
3471	Osteiner	WW								171184	169187	288288	163177	149151	256263	174182	303322	83083	157159	353368	247247	206214	248248	186186	233235	271271	223229	243257	149149
3480	Urbanitraube noir (Collection Oberlin)	WE								165167	164171	290290	163179	149149	256263	176188	315330	77077	149159	357360	247247	206210	254254	178182	247259	251271	223225	239249	133141
3481	Wildbacher de Hongrie (Collection Ravaz)	WW								171188	177177	290294	163163	151157	263263	182188	317319	83083	161167	360368	241247	206215	240254	176182	227257	239255	223223	243249	131131
3484	Galotta	WW								165165	171171	288294	149165	149155	263263	174174	303322	77083	149159	360363	241247	214215	238254	186186	233245	239239	229236	239262	131153
3499	Belle Denise	WW								165171	171205	294294	167167	149149	263263	182182	303317	77087	149159	360360	247247	206210	240248	186186	235247	249251	229238	249257	131149
3509	Grosse Mérille	WW								165171	167171	290294	167177	151157	263265	178182	317319	77077	159167	355360	247247	206210	248262	176182	216257	239249	229236	239257	149149
3516	Magdeleine noire des Charentes	WW								171171	171203	288294	165165	149149	263263	178182	319328	79083	159169	368368	241247	206210	248248	178188	233235	239271	225234	239247	149149
3521	Morenoa	WW								165188	171205	290294	167179	151151	263267	188192	311313	77077	149159	360368	246255	204206	238248	178186	227227	239239	223238	239262	131137
3551	Roussette basse de Seyssel	WW								171194	177177	290294	163165	149151	263263	174180	315328	77077	155173	360368	247247	214215	240248	182186	233235	249271	225236	257257	131135
3568	Canella	WE								165184	171171	294294	163165	149149	263263	176186	315315	77077	157173	353361	241247	212215	238240	180182	235247	271271	223223	239247	131131
3575	San Lorenzo	WW								171184	164171	290294	166167	149157	261263	178192	313319	77077	149149	368368	241247	206214	256256	182182	235263	239271	229229	247249	153153
3591	Sao Mamede	WW								167167	171187	288288	163167	151157	263263	180184	313313	77077	159159	353360	246247	210210	238254	182186	233253	239239	227234	239249	131153
3617	B 40-97 (Ramming)	TE								165165	184184	298298	163163	151155	263263	182182	315319	79081	173177	353353	253253	206210	248248	176182	243243	271271	229232	239253	147149
3636	Sasca (Collection Ravaz)	WE								182184	205205	290294	163165	149149	263263	176194	315330	77083	159167	353361	247255	204206	240254	176186	257257	251255	223244	239253	141143
3639	Okatac faux	WE								182184	171177	290294	165173	149151	263263	182188	315315	83083	161167	371371	241255	208210	240240	178180	243276	249251	223223	239253
3657	Angoor Kalan	TE								165184	171187	290290	165165	151151	256263	172184	319319	77079	155177	353360	247253	206215	248254	182191		249271	225232	243247	141149
3746	Babica crna	WE								171178	181181	290294	165166	149151	256263	176194	315315	77083	149155	353368	247255	206215	238240	176176	243247	251263	225225	239249	141151
0Mtp1568		Wild								165173	171187	288290	149151	147149	263267	188194	303315	77077	149149	355363	247247	210215	256266	186188	233257	255255	225236	239262	149149
0Mtp1826		Wild								167167	171171	288290	149163	149157	263263	182182	303315	77077	149159	360361	247247	206212	238248	176188	227235	239255	229229	249257	153153
8500Mtp1		Wild								167184	201203	288290	163173	149149	263263	178182	303303	77077	149167	363363	246247	210214	248254	188188	227261	239255	225227	257262	131149
8500Mtp106		Wild								167184	177203	288290	149149	149157	263263	182194	303315	77077	149161	355363	246263	212212	266268	188188	227227	239257	223229	239239	149149
8500Mtp108		Wild								167167	171188	288288	149149	149157	263265	192194	303315	77077	149161	363368	246247	212212	238248	182186	235235	255255	229229	239262	149149
8500Mtp109		Wild								167167	205205	288288	163165	149157	263263	178182	311319	77077	149161	363368	241253	206214	238256	182186	227235	251255	225229	260262	149149
8500Mtp110		Wild								167167	171177	288288	163165	149157	263267	182192	303315	77083	149157	363363	241247	210212	248248	186186	227227	239255	229232	262262	149149
8500Mtp111		Wild								165165	171203	288288	163165	149157	265267	182182	303311	77079	159173	363363	246246	210212	254266	186186	263263	239257	225225	239262	149149
8500Mtp112		Wild								167167	177203	288288	163163	147149	263263	182182	303311	77077	159159	360363	246246	210214	238248	182186	227235	239239	229229	262262	149149
8500Mtp117		Wild								171171	177187	288290	149179	149157	263263	182194	303319	77077	159161	355368	246246	210210	254266	182188	235263	255255	225229	249249	149149
8500Mtp120		Wild								167167	177203	288288	163163	147151	263263	182182	303313	77077	149161	355363	246246	210214	248254	186186	227257	239255	225229	262262	149149
8500Mtp127		Wild								165167	177177	288288	163163	149149	258263	182188	303313	77077	149159	363363	247247	206210	248248	186186	233235	239257	225229	239260	149149
8500Mtp129		Wild								171182	177203	288288	163165	149151	263263	182192	303313	77083	149153	357363	247247	210210	254256	188188	227267	255259	229229	262262	149153
8500Mtp132		Wild								165167	171203	288290	163163	149149	263263	192192	303317	77077	159167	353355	247263	214214	254254	186186	216233	239239	225229	239262	149149
8500Mtp137		Wild								165167	171177	288288	149149	157157	263265	182182	303311	77077	149149	345360	247247	212215	256256	186186	235265	249251	225229	262262	153153
8500Mtp139		Wild								167171		288288	149165	149149	263263	182192	303315	77083	159159	359363	246246	210212	248254	188188	227235	239249	225225	239262	131149
8500Mtp14		Wild								173173	177177	290290	163165	149149	263265	182194	303303	77077	149149	359363	246247	210212	248254	186186	235263	239239	229229	262262	149153
8500Mtp144		Wild								167167	171171	288288	149163	149149	263265	182182	303303	77077	149149	364364	246247	214214	238266	186186	233235	239239	225229	239262	149149
8500Mtp152		Wild								173182	177177	288290	143149	147149	263263	161192	313313	77079	149161	345355	246246	208210	256266	176186	233235	259259	225225	239262	149149
8500Mtp164		Wild								167167	177181	288288	163165	149151	265265	182194	303317	77083	149155	363368	246247	206210	254254	182186	227263	255257	229229	239239	141149
8500Mtp17		Wild								167184	171203	288290	149163	147149	263267	182192	303313	77077	159161	345359	247247	210210	238254	186188	227235	239255	225229	239239	149153
8500Mtp170		Wild								167182	171203	288294	149167	149157	263263	174194	303319	77083	149167	353359	247247	206212	240266	178190	259261	249255	223232	239243	131131
8500Mtp176		Wild								167167	171171	288290	163165	149157	263263	182196	303311	77077	149161	353353	246247	208212	248254	188188	235263	239257	225229	239257	149149
8500Mtp181		Wild								165167	178181	288288	163163	149157	263263	182182	303313	77077	149161	353363		210210	254254	186188	235263	239239	229229	239262	139149
8500Mtp19		Wild								165165	177203	288294	149165	149149	258265	182182	311315	77077	149161	345368	241246	210214	254262	186188	233233	255255	223236	262262	149149
8500Mtp20		Wild								165167	177203	288294	163165	149157	258263	182194	303315	77083	159161	359363	246246	206210	248248	186186	227235	239255	229229	239262	149149
8500Mtp203		Wild								165167	171181	290290	163163	149157	258263	192196	303313	77077	149161	377377	247247	210214	254266	186186	263263	249249	225229	239239	149149
8500Mtp21		Wild								167167	171177	288290	163165	147157	258265	161194	311317	77083	149149	353368	247247	212214	238254	188188	227235	239239	225225	239262	149151
8500Mtp210		Wild								165167	168171	288290	163165		263265	182194	313313	77077	149149		247247	204214	248266			249249			131149
8500Mtp22		Wild								167171	177203	288288	163163	149157	258267	182182	303311	77083	149161	359363	246246	206214	248254	186188	227227	257259	225229	239262	149151
8500Mtp226		Wild								165165	171171	288288	149163	149149	258263	182194	303313	77079	149149	345363	246249		266266	186188	235263	239239	229229	239239	131149
8500Mtp232		Wild								182188	177202	294294	143166	149157	265267	190190	311313	79079	161161	345353	251251	208208	254256	182182	233265	259259	236236	239239	141149
8500Mtp236		Wild								173182	171171	288290	143143	149149	265267	182186	303311	77079	149159	345359	247247	208208	238256	184184	227251	257259	229234	239239	131133
8500Mtp237		Wild								165182	178196	290290	151165	151155	263267	172192	313319	79079	149161	353353	247247	208208	254270	184191	257265	255257	229229	239249	137155
8500Mtp239		Wild								180182	185206	290290	143151	155155	263265	174190	319319	79079	157173	353361	247251	206208	254256	182182	257265	259261	223236	239249	135141
8500Mtp24		Wild								165165	177177	288294	163163	149149	267267	182194	315315	77077	149159	363363	246246	210212	248268	188188	235235	255255	225225	239262	139153
8500Mtp241		Wild								173182	177177	288290	165179	149149	263267	178190	315319	79079	149149	345345	247251	208210	256270	190190	257257	259259	225229	239239	135155
8500Mtp242		Wild								182184	177202	290290	159165	149149	263267	182184	319319	79079	157161	345353	247251	206208	240256	190190	257259	251251	229236	239239	131155
8500Mtp252		Wild										288290	165165	149151	263263	182182	303313	77077	159161	360363	246246	206214	248248	186186	267267	239255	223227	257262	149149
8500Mtp262		Wild								165165	177203	288290	149149	149149	263263	182182	311315	77077	149159	359363	247247	210214	248248	186186	227263	239251	229229	262262	139149
8500Mtp273		Wild								165167	189203	288290	165165	149157	263265	192194	311313	77083	149159	345359	247247	210212	254266	186186	216233	253253	225229	257260	149149
8500Mtp278		Wild								165165	171181	288288	149163	157157	263267	182194	315315	77077	149149	359363	241246	210210	256256	186190	227263	255255	225227	262262	149149
8500Mtp279		Wild								167167	171171	288290	149163	149149	265267	182194	313319	77079	149149	345355	246247		266266	188188	227263		225225	262262	139149
8500Mtp282		Wild								165167	171171	288290	165165	149151	263263	182182	303313	77077	149159	359360	246247	206212	248248	186188	227235	255257	225225	262262	149149
8500Mtp292		Wild								165171	171203	288290	163165	147149	263267	182182	303315	77083	149149		246247	206208	248248	186188		255257	229229	262262	149149
8500Mtp293		Wild								171171	171177	288288	163165	147149	263267	182182	303315	77077	159159	359363	246246	212214	248268	186186	227235	255259	225225	262264	139149
8500Mtp301		Wild								165171	171203	288290	163165	147157	265267	182182	313315	77077	149159	353359	247247	206210	248254	186186	227235	239249	225225	239262	149149
8500Mtp330		Wild								165184	171171	288290	163163	149149	258258	182192	303322	77077	149149	353353	247247	206210	254266	176186	227233		229229	239257	139149
8500Mtp332		Wild								165165	171177	288294	149163	149149	258263	182194	303317	77083	149159	355360	246247	210214	238266	186186	233235		225225	243262	135135
8500Mtp336		Wild								165167	200203	288288	165165	149159	263265	182184	313313	77077	149161	353359	246247	210212	248266	188188	263263	239239	225229	262262	149149
8500Mtp337		Wild								165165	177177	288290	163165	149149	263265	182182	303303	77081	149161	363363	246247	208212	238248	186188	216227	239259	225229	260262	139149
8500Mtp339		Wild								165165	177203	288290	151165	151157	265267	182194	303315	77077		345363	246247	210212		182188	233235		225229	239257	149153
8500Mtp34		Wild								167167	171171	290290	149163	149149	263263	182194	303303	77083	149161	355355	246247	212214	254254	186186	227233	239239	229229	249262	149149
8500Mtp340		Wild								165165	171203	288288	151151	149157	258265	182182	303303	77077	149161	353363	246246	210212	238248	186186	227233		225229	253262	149153
8500Mtp343		Wild								167167	171177	288288	163165	157157	258263	184194	313313	77077	159161	353359	246246	210212	266266	186186	227227		225227	262262	149149
8500Mtp344		Wild								165167	171171	290290	163165	149157	263267	182194	303303	77077	149161	363363	246246	210214	256266	186186	235263	255255	229229	262262	141141
8500Mtp349		Wild									177177	288290	163163	149157	265267	172182	313313	77077		359363	246247	210210	254256	186190	227235		225229	239257
8500Mtp350		Wild										288288	163165	149149			303303	77077		363368	246247		248254	186190	233235		225229	257262
8500Mtp37		Wild								167167	171203	288290	149165	147149	263263	182182	313315	77083	149149	363377	241246	214214	248254	186186	235235	239239	225229	262262	149149
8500Mtp40		Wild								167167	171180	288288	149163	149149	263263	182182	303313	77077	149161	363363	247247	210212	254266	186186	227235	255255	225229	239262	149149
8500Mtp53		Wild								171182	160173	290292	151151	149155	265267	172182	311311	79079	159161	353353	247247	208210	242262	182182	227265	251255	225236	239241	133141
8500S078LB		Wild								167171	177177	288288	149165	147149	258258	182192	303313	77083	149159	359363	246246	214214	248254	186190	235263	255255	225225	239262	149153
a Cultivar number for Association panel and accession number for Wild panel.
b Trait values were averaged over 2-5 years. Véraison and maturity dates are expressed in weeks compared to the Chasselas reference.
