# Supplementary material for: Genetic diversity, linkage disequilibrium and power of a large grapevine (Vitis vinifera L) diversity panel newly designed for association studies
Source: BMC Plant Biol. 2016 Mar 22;16:74. doi: 10.1186/s12870-016-0754-z (PMC4802926; doi:10.1186/s12870-016-0754-z)
Supplement: Additional file 7: Table S5. — Effect of subgroup, genomic region, MAF, diversity, and SNP annotation features on LD (r 2 V) extent. The three subgroups of the association panel and the wild panel were included. Pairs of SNPs were classified as having: 0, 1 or 2 SNPs with MAF < 0.2; 0, 1 or 2 SNPs with Nei < 0.3; 1 or 2 SNPs in exons. Pairs of SNPs in exons were classified as having 0, 1 or 2 synonymous SNPs. (XLSX 11 kb) [file 12870_2016_754_MOESM7_ESM.xlsx]

## Sheet: Feuil1
Table S5. Effect of subgroup, genomic region, MAF, diversity, and SNP annotation features on LD (r2V) extent.
The three subgroups of the Association panel and the Wild panel were included.
Pairs of SNPs were classified as having: 0, 1 or 2 SNPs with MAF < 0.2; 0, 1 or 2 SNPs with Nei < 0.3; 1 or 2 SNPs in exons. Pairs of SNPs in exons were classified as having 0, 1 or 2 synonymous SNPs.
Significance codes: ‘***’ 0.001 ‘**’ 0.01 ‘*’ 0.05
Base model: LDij = µ + Si + Rj + eij, with LDij = LD extent in subgroup i for genomic region j, µ = general mean, Si = effect of subgroup i, Rj = effect of genomic region j, eij = residual effect
Other models with one additional factor: LDijk = µ + Si + Rj + Fk + eijk, with LDijk = LD extent in subgroup i for genomic region j and factor class k, µ = general mean, Si = effect of subgroup i, Rj = effect of genomic region j, Fk = effect of factor value k, eijk = residual effect
Model : LD extent = subgroup + genomic region
	Df	Sum Sq	Mean Sq	F value	Pr(>F)	Significance
genomic region	3	1.5971e+11	5.3238e+10	10.9876	0.002301	**
subgroup	3	2.2049e+10	7.3496e+09	1.5168	0.275674	ns
Residuals	9	4.3608e+10	4.8453e+09
Model : LD extent = subgroup + genomic region + MAF (> or < 0.2)
	Df	Sum Sq	Mean Sq	F value	Pr(>F)	Significance
MAF	2	8.0960e+11	4.0480e+11	7.4719	0.001834	**
genomic region	3	1.0449e+12	3.4829e+11	6.4288	0.001250	**
subgroup	3	1.5841e+11	5.2802e+10	0.9746	0.414801	ns
Residuals	38	2.0587e+12	5.4176e+10
Model : LD extent = subgroup + genomic region + Nei (> or < 0.3)
	Df	Sum Sq	Mean Sq	F value	Pr(>F)	Significance
Nei	2	6.4984e+11	3.2492e+11	6.4701	0.0038942	**
genomic region	3	1.0143e+12	3.3811e+11	6.7328	0.0009726	***
subgroup	3	1.1243e+11	3.7476e+10	0.7463	0.5314449	ns
Residuals	37	1.8581e+12	5.0219e+10
Model : LD extent = subgroup + genomic region + exon (1 or 2)
	Df	Sum Sq	Mean Sq	F value	Pr(>F)	Significance
exon	1	264.50	264.500	3.8345	0.06193	ns
genomic region	3	413.75	137.917	1.9994	0.14096	ns
subgroup	3	394.25	131.417	1.9052	0.15572	ns
Residuals	24	1655.50	68.979
Model : LD extent = subgroup + genomic region + synonymous (0, 1 or 2)
	Df	Sum Sq	Mean Sq	F value	Pr(>F)	Significance
synonymous	2	63.9	31.94	0.1942	0.82426	ns
genomic region	3	1675.2	558.39	3.3960	0.02719	*
subgroup	3	1060.3	353.44	2.1496	0.10956	ns
Residuals	39	6412.6	164.43
