# Supplementary material for: Genetic diversity, linkage disequilibrium and power of a large grapevine (Vitis vinifera L) diversity panel newly designed for association studies
Source: BMC Plant Biol. 2016 Mar 22;16:74. doi: 10.1186/s12870-016-0754-z (PMC4802926; doi:10.1186/s12870-016-0754-z)
Supplement: Additional file 8: Table S6. — SSR diversity indices in the Vassal collection, the association panel and the wild panel, averaged over 20 SSRs. Na: number of alleles, Ne: effective number of alleles, Ho: observed heterozygosity, He: expected heterozygosity. The values are means ± standard error. The superscript letters indicate the result of the Wilcoxon rank-sum test for bilateral comparisons of means. (XLSX 9 kb) [file 12870_2016_754_MOESM8_ESM.xlsx]

## Sheet: Feuil1
Table S6. SSR diversity indices in the Vassal collection, the association panel and the wild panel, averaged over 20 SSRs.
Population	Na	Ne	Ho	He
Vassal	16.15 ± 1.57a	5.16 ± 0.46a	0.76 ± 0.03a	0.77 ± 0.03a
Association panel	13.05 ± 1.17ab	5.48 ± 0.47a	0.75 ± 0.03a	0.78 ± 0.02a
Table East subgroup	10.60 ± 0.88bc	5.16 ± 0.50a	0.74 ± 0.03a	0.77 ± 0.03a
Wine West subgroup	8.85 ± 0.59c	4.53 ± 0.33a	0.76 ± 0.03a	0.75 ± 0.02a
Wine East subgroup	8.75 ± 0.71c	4.37 ± 0.37ab	0.75 ± 0.03a	0.74 ± 0.02ab
Wild panel	8.50 ± 0.76c	3.44 ± 0.25b	0.60 ± 0.03b	0.68 ± 0.02b
Na: number of alleles, Ne: effective number of alleles, Ho: observed heterozygosity, He: expected heterozygosity.
The values are means ± standard error. The superscript letters indicate the result of the Wilcoxon rank-sum test for bilateral comparisons of means.
