# Supplementary material for: Genetic diversity, linkage disequilibrium and power of a large grapevine (Vitis vinifera L) diversity panel newly designed for association studies
Source: BMC Plant Biol. 2016 Mar 22;16:74. doi: 10.1186/s12870-016-0754-z (PMC4802926; doi:10.1186/s12870-016-0754-z)
Supplement: Additional file 11: Table S7. — Comparison of phenotypic mean and variance for five traits between the association panel subgroups. (XLSX 490 kb) [file 12870_2016_754_MOESM11_ESM.xlsx]

## Sheet: Sheet 1
Table S7. Comparison of phenotypic mean and variance for five traits between the Association panel subgroups.
	Veraison	Maturity	Vigor	Berry weight	Cluster weight
Sample size
All	1876	1996	2017	1884	1887
TE	63	66	67	58	59
WE	67	69	69	69	69
WW	64	67	67	61	62
Means
TE	2.49	3.57	3.17	4.38	415
WE	2.31	3.64	2.65	2.71	301
WW	2.23	2.74	2.57	2.08	224
Wilcoxon test
TE vs WE	ns	ns	***	***	***
TE vs WW	ns	**	***	***	***
WE vs WW	ns	**	ns	***	***
Variances
TE	1.72	2.96	0.7	2.65	56111
WE	0.81	1.43	0.48	0.58	19489
WW	1.76	2.49	0.46	0.32	7639
Levene test
TE vs WE	*	*	ns	***	**
TE vs WW	ns	ns	ns	***	***
WE vs WW	ns	ns	ns	ns	*
Means
Association panel	2.34	3.32	2.8	3.02	311
Others	2.15	3.14	2.67	3.12	317
Wilcoxon test	*	ns	ns	ns	ns
Variances
Association panel	1.42	2.43	0.61	2.02	32560
Others	1.41	2.9	0.53	2.1	29380
Levene test	ns	*	ns	***	***
Significance levels: ns not significant, * ≤ 0.05, ** ≤ 0.01, *** ≤ 0.001
Others: All the cultivars of the set of 2255 representing the Vassal collection that are not included in the association panel.
