# Supplementary material for: Genetic diversity, linkage disequilibrium and power of a large grapevine (Vitis vinifera L) diversity panel newly designed for association studies
Source: BMC Plant Biol. 2016 Mar 22;16:74. doi: 10.1186/s12870-016-0754-z (PMC4802926; doi:10.1186/s12870-016-0754-z)
Supplement: Additional file 13: Table S8. — List of the 501 SNPs successfully genotyped. (XLSX 103 kb) [file 12870_2016_754_MOESM13_ESM.xlsx]

## Sheet: Feuil2
Nombre de Set	Étiquettes de colonnes
Étiquettes de lignes	Chr08	Chr09	Chr12	Chr17	Total général
16975R7		2			2
16977F7		2			2
16978R7		3			3
16979F7		3			3
16998R8		1			1
17005R7		3			3
17011F7		3			3
17014R7		2			2
17030R8		1			1
17031F8		1			1
17035R8		1			1
17040F4		2			2
17044F8		2			2
17049R7		3			3
17050F6		3			3
17052F7		2			2
17054R7		1			1
17057F7		3			3
17062F4		2			2
17064F7		3			3
17075R6		4			4
17076R8		2			2
17080R4		3			3
17082R7		4			4
17084R7		1			1
17086F8		2			2
17089F8		2			2
17097R8		1			1
17105R8		2			2
17107R4		2			2
17110F8		1			1
17112R8		4			4
17115F4		4			4
17117F7		1			1
17123R4		2			2
17129R7		2			2
17130R4		3			3
17152F6		3			3
17159F7		4			4
17173R4		2			2
17174F7		3			3
17175F4		1			1
22828F9			4		4
22838R9			2		2
22844F7			3		3
23236F7			1		1
23238F8			4		4
23241F8			2		2
23246F7			2		2
23248F7			3		3
23249R9			1		1
23250F7			4		4
23253R7			5		5
23254F8			1		1
23255R7			3		3
23259R7			3		3
23260R8			1		1
23263F7			3		3
23264R7			2		2
23268R9			4		4
23272F9			4		4
23274R8			1		1
23281R7			1		1
23285R7			3		3
23286F9			1		1
23291R7			2		2
23292F9			2		2
23338F8			3		3
23339R9			1		1
23343F4			1		1
23344R7			4		4
23345F4			3		3
23346R8			1		1
23349F9			1		1
23350F9			4		4
DL-TAI-17-1				1	1
DL-TAI-17-11				1	1
DL-TAI-17-12				3	3
DL-TAI-17-13				1	1
DL-TAI-17-14				2	2
DL-TAI-17-15				3	3
DL-TAI-17-17				3	3
DL-TAI-17-18				3	3
DL-TAI-17-2				3	3
DL-TAI-17-20				2	2
DL-TAI-17-21				3	3
DL-TAI-17-23				3	3
DL-TAI-17-24				3	3
DL-TAI-17-25				1	1
DL-TAI-17-26				3	3
DL-TAI-17-27				3	3
DL-TAI-17-28				2	2
DL-TAI-17-29				1	1
DL-TAI-17-30				1	1
DL-TAI-17-31				2	2
DL-TAI-17-32				1	1
DL-TAI-17-33				2	2
DL-TAI-17-34				3	3
DL-TAI-17-35				3	3
DL-TAI-17-36				1	1
DL-TAI-17-37				3	3
DL-TAI-17-39				1	1
DL-TAI-17-4				2	2
DL-TAI-17-40				2	2
DL-TAI-17-42				3	3
DL-TAI-17-43				2	2
DL-TAI-17-44				3	3
DL-TAI-17-45				3	3
DL-TAI-17-46				3	3
DL-TAI-17-47				2	2
DL-TAI-17-48				3	3
DL-TAI-17-49				3	3
DL-TAI-17-5				1	1
DL-TAI-17-50				2	2
DL-TAI-17-51				3	3
DL-TAI-17-52				3	3
DL-TAI-17-53				3	3
DL-TAI-17-54				2	2
DL-TAI-17-55				3	3
DL-TAI-17-6				2	2
DL-TAI-17-7				1	1
DL-TAI-17-8				2	2
DL-TAI-17-9				3	3
DL-TAN-8-1	1				1
DL-TAN-8-10	3				3
DL-TAN-8-11	3				3
DL-TAN-8-12	2				2
DL-TAN-8-13	3				3
DL-TAN-8-14	1				1
DL-TAN-8-15	2				2
DL-TAN-8-18	3				3
DL-TAN-8-19	3				3
DL-TAN-8-2	3				3
DL-TAN-8-23	2				2
DL-TAN-8-24	2				2
DL-TAN-8-25	3				3
DL-TAN-8-26	1				1
DL-TAN-8-27	1				1
DL-TAN-8-28	3				3
DL-TAN-8-29	2				2
DL-TAN-8-3	3				3
DL-TAN-8-30	1				1
DL-TAN-8-31	2				2
DL-TAN-8-32	4				4
DL-TAN-8-33	3				3
DL-TAN-8-34	2				2
DL-TAN-8-35	2				2
DL-TAN-8-36	2				2
DL-TAN-8-38	1				1
DL-TAN-8-39	2				2
DL-TAN-8-40	1				1
DL-TAN-8-41	2				2
DL-TAN-8-42	1				1
DL-TAN-8-43	2				2
DL-TAN-8-45	2				2
DL-TAN-8-46	2				2
DL-TAN-8-47	2				2
DL-TAN-8-5	1				1
DL-TAN-8-50	2				2
DL-TAN-8-51	2				2
DL-TAN-8-52	1				1
DL-TAN-8-54	1				1
DL-TAN-8-55	2				2
DL-TAN-8-7	3				3
V1438AF		1			1
VV02935A	3				3
Total général	87	97	80	109	373

## Sheet: Feuille1
Table S8. List of the 501 SNPs successfully genotyped.
														CRIBI annotation							Genoscope annotation
Set	Amplicon	SNP position on 12X.0	SNP name on OPAs	Strand 12X flanking sequence Illumina	Variation	MAF	Number of readable individuals	Major allele	Minor allele	Homozygotes major allele	Homozygotes minor allele	Heterozygotes		Gene name	Feature	Position in codon	Codon	Amino acid	Effect		Gene name	Feature	Position in codon	Codon	Amino acid	Effect
Chr12	22844F7	chr12_18834226	22844F7-187	+	[T/C]	5.0 %	30	T	C	27	0	3		VIT_12s0034g02370	exon	3	gtT/gtC	V/V	SYNONYMOUS_CODING		GSVIVG01022844001	exon	3	gtT/gtC	V/V	SYNONYMOUS_CODING
Chr12	22844F7	chr12_18834284	22844F7-245	+	[A/G]	8.3 %	30	G	A	26	1	3		VIT_12s0034g02370	intron	#	#	#	#		GSVIVG01022844001	intron	#	#	#	#
Chr12	22844F7	chr12_18834542	22844F7-503	+	[A/G]	5.2 %	29	A	G	26	0	3		VIT_12s0034g02370	exon	3	tcA/tcG	S/S	SYNONYMOUS_CODING		GSVIVG01022844001	exon	3	tcA/tcG	S/S	SYNONYMOUS_CODING
Chr12	22838R9	chr12_18886950	22838R9-352	-	[T/C]	30.0 %	20	T	C	10	2	8		intergenic-12	intergenic	#	#	#	#		GSVIVG01022838001	exon	2	cAg/cGg	Q/R	NON_SYNONYMOUS_CODING
Chr12	22838R9	chr12_18887131	22838R9-171	-	[A/G]	18.2 %	22	A	G	14	0	8		VIT_12s0034g02390	intron	#	#	#	#		GSVIVG01022838001	exon	3	ctT/ctC	L/L	SYNONYMOUS_CODING
Chr12	22828F9	chr12_18990827	22828F9-392	-	[A/C]	31.0 %	29	A	C	13	2	14		VIT_12s0034g02510	exon	3	ctA/ctC	L/L	SYNONYMOUS_CODING		GSVIVG01022828001	exon	3	ctA/ctC	L/L	SYNONYMOUS_CODING
Chr12	22828F9	chr12_18991052	22828F9-167	-	[T/C]	5.2 %	29	C	T	27	1	1		VIT_12s0034g02510	exon	3	ctC/ctT	L/L	SYNONYMOUS_CODING		GSVIVG01022828001	exon	3	ctC/ctT	L/L	SYNONYMOUS_CODING
Chr12	22828F9	chr12_18991085	22828F9-134	-	[T/C]	8.6 %	29	T	C	25	1	3		VIT_12s0034g02510	exon	3	ctT/ctC	L/L	SYNONYMOUS_CODING		GSVIVG01022828001	exon	3	ctT/ctC	L/L	SYNONYMOUS_CODING
Chr12	22828F9	chr12_18991134	22828F9-85	-	[A/T]	31.0 %	29	A	T	13	2	14		VIT_12s0034g02510	exon	2	cAc/cTc	H/L	NON_SYNONYMOUS_CODING		GSVIVG01022828001	exon	2	cAc/cTc	H/L	NON_SYNONYMOUS_CODING
Chr12	23350F9	chr12_19447209	23350F9-287	-	[T/C]	33.3 %	30	T	C	15	5	10		intergenic-12	intergenic	#	#	#	#		GSVIVG01023350001	exon	1	Tct/Cct	S/P	NON_SYNONYMOUS_CODING
Chr12	23350F9	chr12_19447312	23350F9-184	-	[T/C]	6.7 %	30	C	T	26	0	4		intergenic-12	intergenic	#	#	#	#		GSVIVG01023350001	exon	3	ggC/ggT	G/G	SYNONYMOUS_CODING
Chr12	23350F9	chr12_19447363	23350F9-133	-	[A/G]	33.3 %	30	G	A	15	5	10		intergenic-12	intergenic	#	#	#	#		GSVIVG01023350001	exon	3	gcG/gcA	A/A	SYNONYMOUS_CODING
Chr12	23350F9	chr12_19447432	23350F9-64	-	[T/C]	18.3 %	30	T	C	22	3	5		intergenic-12	intergenic	#	#	#	#		GSVIVG01023350001	exon	3	caT/caC	H/H	SYNONYMOUS_CODING
Chr12	23349F9	chr12_19452930	23349F9-498	-	[A/C]	26.9 %	26	C	A	13	1	12		VIT_12s0035g00210	exon	1	Cta/Ata	L/I	NON_SYNONYMOUS_CODING		GSVIVG01023349001	exon	1	Cta/Ata	L/I	NON_SYNONYMOUS_CODING
Chr12	23346R8	chr12_19493017	23346R8-247	+	[C/G]	17.9 %	28	G	C	21	3	4		VIT_12s0035g00240	exon	3	gaC/gaG	D/E	NON_SYNONYMOUS_CODING		GSVIVG01023346001	exon	2	aCa/aGa	T/R	NON_SYNONYMOUS_CODING
Chr12	23345F4	chr12_19498429	23345F4-31	+	[A/G]	0.217	30	G	A	20	3	7		VIT_12s0035g00250	exon	3	tcG/tcC	S/S	SYNONYMOUS_CODING		GSVIVG01023345001	exon	3	tcG/tcC	S/S	SYNONYMOUS_CODING
Chr12	23345F4	chr12_19498635	23345F4-237	+	[C/G]	5.0 %	30	G	C	27	0	3		VIT_12s0035g00250	exon	2	gGa/gCa	G/A	NON_SYNONYMOUS_CODING		GSVIVG01023345001	exon	2	gGa/gCa	G/A	NON_SYNONYMOUS_CODING
Chr12	23345F4	chr12_19498738	23345F4-340	+	[T/C]	10.0 %	30	C	T	24	0	6		VIT_12s0035g00250	exon	3	tcC/tcT	S/S	SYNONYMOUS_CODING		GSVIVG01023345001	exon	3	tcC/tcT	S/S	SYNONYMOUS_CODING
Chr12	23344R7	chr12_19504314	23344R7-412	-	[A/G]	12.5 %	16	A	G	14	2	0		VIT_12s0035g00260	exon	3	acT/acC	T/T	SYNONYMOUS_CODING		GSVIVG01023344001	exon	3	acT/acC	T/T	SYNONYMOUS_CODING
Chr12	23344R7	chr12_19504387	23344R7-339	-	[T/C]	26.5 %	17	C	T	10	2	5		VIT_12s0035g00260	intron	#	#	#	#		GSVIVG01023344001	intron	#	#	#	#
Chr12	23344R7	chr12_19504518	23344R7-208	-	[T/C]	36.7 %	30	C	T	13	5	12		VIT_12s0035g00260	exon	2	aGg/aAg	R/K	NON_SYNONYMOUS_CODING		GSVIVG01023344001	exon	2	aGg/aAg	R/K	NON_SYNONYMOUS_CODING
Chr12	23344R7	chr12_19504639	23344R7-87	-	[A/G]	0.333	30	A	G	15	5	10		VIT_12s0035g00260	exon	3	aaT/aaG	N/K	SYNONYMOUS_CODING		GSVIVG01023344001	exon	3	aaT/aaG	N/K	SYNONYMOUS_CODING
Chr12	23343F4	chr12_19517990	23343F4-560	-	[T/C]	31.5 %	27	T	C	14	4	9		VIT_12s0035g00280	intron	#	#	#	#		GSVIVG01023343001	intron	#	#	#	#
Chr12	23339R9	chr12_19584709	23339R9-112	-	[T/C]	8.9 %	28	T	C	23	0	5		VIT_12s0035g00310	intron	#	#	#	#		GSVIVG01023339001	intron	#	#	#	#
Chr12	23338F8	chr12_19594673	23338F8-461	-	[C/G]	13.6 %	22	G	C	19	3	0		VIT_12s0035g00320	intron	#	#	#	#		GSVIVG01023338001	intron	#	#	#	#
Chr12	23338F8	chr12_19594946	23338F8-188	-	[A/T]	23.3 %	30	T	A	19	3	8		VIT_12s0035g00320	intron	#	#	#	#		GSVIVG01023338001	intron	#	#	#	#
Chr12	23338F8	chr12_19594983	23338F8-151	-	[A/G]	15.0 %	30	A	G	22	1	7		VIT_12s0035g00320	intron	#	#	#	#		GSVIVG01023338001	intron	#	#	#	#
Chr12	23292F9	chr12_20041714	23292F9-260	+	[A/G]	19.6 %	28	A	G	18	1	9		VIT_12s0035g00620	exon	3	gcA/gcG	A/A	SYNONYMOUS_CODING		GSVIVG01023292001	exon	3	gcA/gcG	A/A	SYNONYMOUS_CODING
Chr12	23292F9	chr12_20041842	23292F9-388	+	[T/C]	7.1 %	28	C	T	24	0	4		VIT_12s0035g00620	exon	2	gCt/gTt	A/V	NON_SYNONYMOUS_CODING		GSVIVG01023292001	exon	2	gCt/gTt	A/V	NON_SYNONYMOUS_CODING
Chr12	23291R7	chr12_20046049	23291R7-99	+	[A/C]	25.9 %	29	A	C	18	4	7		VIT_12s0035g00630	exon	3	ctT/ctG	L/L	SYNONYMOUS_CODING		GSVIVG01023291001	exon	3	ctT/ctG	L/L	SYNONYMOUS_CODING
Chr12	23291R7	chr12_20046206	23291R7-256	+	[A/G]	8.7 %	23	A	G	19	0	4		VIT_12s0035g00630	intron	#	#	#	#		GSVIVG01023291001	intron	#	#	#	#
Chr12	23286F9	chr12_20085656	23286F9-343	-	[T/C]	3.4 %	29	T	C	28	1	0		VIT_12s0035g00660	exon	3	atT/atC	I/I	SYNONYMOUS_CODING		GSVIVG01023286001	exon	3	atT/atC	I/I	SYNONYMOUS_CODING
Chr12	23285R7	chr12_20121755	23285R7-117	+	[T/C]	36.2 %	29	C	T	13	5	11		VIT_12s0035g00680	exon	3	caA/caG	Q/Q	SYNONYMOUS_CODING		GSVIVG01023285001	exon	3	caA/caG	Q/Q	SYNONYMOUS_CODING
Chr12	23285R7	chr12_20121878	23285R7-240	+	[T/C]	39.7 %	29	C	T	11	5	13		VIT_12s0035g00680	exon	3	cgG/cgA	R/R	SYNONYMOUS_CODING		GSVIVG01023285001	exon	3	cgG/cgA	R/R	SYNONYMOUS_CODING
Chr12	23285R7	chr12_20122004	23285R7-366	+	[A/T]	44.8 %	29	A	T	10	7	12		VIT_12s0035g00680	exon	3	acA/acT	T/T	SYNONYMOUS_CODING		GSVIVG01023285001	exon	3	acA/acT	T/T	SYNONYMOUS_CODING
Chr12	23281R7	chr12_20172344	23281R7-213	+	[C/G]	5.0 %	30	G	C	27	0	3		VIT_12s0035g00700	intron	#	#	#	#		GSVIVG01023281001	intron	#	#	#	#
Chr12	23274R8	chr12_20252990	23274R8-209	+	[T/C]	3.4 %	29	C	T	27	0	2		VIT_12s0035g00770	exon	3	ccG/ccA	P/P	SYNONYMOUS_CODING		GSVIVG01023274001	exon	3	ccG/ccA	P/P	SYNONYMOUS_CODING
Chr12	23272F9	chr12_20268193	23272F9-468	-	[C/G]	17.2 %	29	C	G	20	1	8		VIT_12s0035g00790	exon	1	Caa/Gaa	Q/E	NON_SYNONYMOUS_CODING		GSVIVG01023272001	exon	1	Caa/Gaa	Q/E	NON_SYNONYMOUS_CODING
Chr12	23272F9	chr12_20268257	23272F9-404	-	[A/T]	0.328	29	A	T	14	4	11		VIT_12s0035g00790	exon	3	tcT/tcC	S/S	SYNONYMOUS_CODING		GSVIVG01023272001	exon	3	tcT/tcC	S/S	SYNONYMOUS_CODING
Chr12	23272F9	chr12_20268308	23272F9-353	-	[A/G]	36.2 %	29	G	A	12	4	13		VIT_12s0035g00790	exon	3	gaA/gaG	E/E	SYNONYMOUS_CODING		GSVIVG01023272001	exon	3	gaA/gaG	E/E	SYNONYMOUS_CODING
Chr12	23272F9	chr12_20268493	23272F9-168	-	[A/T]	19.0 %	29	T	A	19	1	9		VIT_12s0035g00790	exon	1	Tta/Ata	L/I	NON_SYNONYMOUS_CODING		GSVIVG01023272001	exon	1	Tta/Ata	L/I	NON_SYNONYMOUS_CODING
Chr12	23268R9	chr12_20410491	23268R9-587	-	[A/C]	13.8 %	29	A	C	25	4	0		VIT_12s0035g00830	intron	#	#	#	#		GSVIVG01023268001	intron	#	#	#	#
Chr12	23268R9	chr12_20410539	23268R9-539	-	[A/G]	6.9 %	29	G	A	27	2	0		VIT_12s0035g00830	intron	#	#	#	#		GSVIVG01023268001	intron	#	#	#	#
Chr12	23268R9	chr12_20410736	23268R9-342	-	[T/C]	32.8 %	29	C	T	18	8	3		VIT_12s0035g00830	exon	1	Gcc/Acc	A/T	NON_SYNONYMOUS_CODING		GSVIVG01023268001	exon	1	Gcc/Acc	A/T	NON_SYNONYMOUS_CODING
Chr12	23268R9	chr12_20410821	23268R9-257	-	[T/C]	25.9 %	29	T	C	18	4	7		VIT_12s0035g00830	exon	2	aAc/aGc	N/S	NON_SYNONYMOUS_CODING		GSVIVG01023268001	exon	2	aAc/aGc	N/S	NON_SYNONYMOUS_CODING
Chr12	23264R7	chr12_20426272	23264R7-151	+	[C/G]	8.6 %	29	G	C	24	0	5		VIT_12s0035g00850	intron	#	#	#	#		GSVIVG01023264001	intron	#	#	#	#
Chr12	23264R7	chr12_20426294	23264R7-173	+	[T/C]	8.6 %	29	T	C	24	0	5		VIT_12s0035g00850	intron	#	#	#	#		GSVIVG01023264001	intron	#	#	#	#
Chr12	23263F7	chr12_20444015	23263F7-47	+	[T/G]	45.0 %	30	G	T	7	4	19		VIT_12s0035g00860	exon	2	aTg/aGg	M/R	NON_SYNONYMOUS_CODING		GSVIVG01023263001	exon	2	aTg/aGg	M/R	NON_SYNONYMOUS_CODING
Chr12	23263F7	chr12_20444093	23263F7-125	+	[A/G]	8.3 %	30	A	G	25	0	5		VIT_12s0035g00860	exon	2	aGg/aAg	R/K	NON_SYNONYMOUS_CODING		GSVIVG01023263001	exon	2	aGg/aAg	R/K	NON_SYNONYMOUS_CODING
Chr12	23263F7	chr12_20444323	23263F7-355	+	[T/G]	8.3 %	30	G	T	25	0	5		VIT_12s0035g00860	exon	1	Tcg/Gcg	S/A	NON_SYNONYMOUS_CODING		GSVIVG01023263001	exon	1	Tcg/Gcg	S/A	NON_SYNONYMOUS_CODING
Chr12	23260R8	chr12_20476542	23260R8-202	-	[A/G]	38.5 %	26	G	A	12	6	8		VIT_12s0035g00880	exon	3	caC/caT	H/H	SYNONYMOUS_CODING		GSVIVG01023260001	exon	3	caC/caT	H/H	SYNONYMOUS_CODING
Chr12	23259R7	chr12_20485037	23259R7-43	+	[A/G]	13.3 %	30	A	G	22	0	8		VIT_12s0035g00890	exon	1	Tgt/Cgt	C/R	NON_SYNONYMOUS_CODING		GSVIVG01023259001	exon	1	Tgt/Cgt	C/R	NON_SYNONYMOUS_CODING
Chr12	23259R7	chr12_20485240	23259R7-246	+	[C/G]	10.0 %	30	C	G	24	0	6		VIT_12s0035g00890	intron	#	#	#	#		GSVIVG01023259001	intron	#	#	#	#
Chr12	23259R7	chr12_20485377	23259R7-383	+	[T/C]	10.0 %	30	T	C	24	0	6		VIT_12s0035g00890	intron	#	#	#	#		GSVIVG01023259001	intron	#	#	#	#
Chr12	23255R7	chr12_20527317	23255R7-39	+	[A/G]	48.1 %	27	A	G	11	10	6		VIT_12s0035g00910	exon	3	aaC/aaT	N/N	SYNONYMOUS_CODING		GSVIVG01023255001	exon	3	aaC/aaT	N/N	SYNONYMOUS_CODING
Chr12	23255R7	chr12_20527506	23255R7-228	+	[A/C]	37.5 %	24	A	C	12	6	6		VIT_12s0035g00910	intron	#	#	#	#		GSVIVG01023255001	intron	#	#	#	#
Chr12	23255R7	chr12_20527718	23255R7-440	+	[A/G]	25.0 %	14	G	A	10	3	1		VIT_12s0035g00910	exon	2	aCa/aTa	T/I	NON_SYNONYMOUS_CODING		GSVIVG01023255001	exon	2	aCa/aTa	T/I	NON_SYNONYMOUS_CODING
Chr12	23254F8	chr12_20538021	23254F8-176	-	[T/C]	23.2 %	28	C	T	16	1	11		VIT_12s0035g00920	exon	3	gcC/gcT	A/A	SYNONYMOUS_CODING		GSVIVG01023254001	exon	3	gcC/gcT	A/A	SYNONYMOUS_CODING
Chr12	23253R7	chr12_20546119	23253R7-395	-	[A/G]	27.3 %	22	A	G	15	5	2		VIT_12s0035g00930	intron	#	#	#	#		GSVIVG01023253001	intron	#	#	#	#
Chr12	23253R7	chr12_20546234	23253R7-280	-	[A/T]	2.3 %	22	T	A	21	0	1		VIT_12s0035g00930	intron	#	#	#	#		GSVIVG01023253001	intron	#	#	#	#
Chr12	23253R7	chr12_20546265	23253R7-249	-	[A/C]	6.8 %	22	A	C	19	0	3		VIT_12s0035g00930	intron	#	#	#	#		GSVIVG01023253001	intron	#	#	#	#
Chr12	23253R7	chr12_20546407	23253R7-108	-	[A/G]	5.2 %	29	A	G	26	0	3		VIT_12s0035g00930	intron	#	#	#	#		GSVIVG01023253001	intron	#	#	#	#
Chr12	23253R7	chr12_20546432	23253R7-83	-	[A/G]	5.2 %	29	A	G	26	0	3		VIT_12s0035g00930	intron	#	#	#	#		GSVIVG01023253001	intron	#	#	#	#
Chr12	23250F7	chr12_20569421	23250F7-275	+	[A/G]	31.7 %	30	A	G	15	4	11		VIT_12s0035g00950	exon	2	cGg/cAg	R/Q	NON_SYNONYMOUS_CODING		GSVIVG01023250001	exon	2	cGg/cAg	R/Q	NON_SYNONYMOUS_CODING
Chr12	23250F7	chr12_20569458	23250F7-312	+	[A/G]	25.0 %	30	G	A	18	3	9		VIT_12s0035g00950	exon	3	gcG/gcA	A/A	SYNONYMOUS_CODING		GSVIVG01023250001	exon	3	gcG/gcA	A/A	SYNONYMOUS_CODING
Chr12	23250F7	chr12_20569596	23250F7-450	+	[A/T]	8.3 %	30	T	A	26	1	3		VIT_12s0035g00950	exon	3	gcT/gcA	A/A	SYNONYMOUS_CODING		GSVIVG01023250001	exon	3	gcT/gcA	A/A	SYNONYMOUS_CODING
Chr12	23250F7	chr12_20569676	23250F7-530	+	[T/G]	24.0 %	25	T	G	16	3	6		VIT_12s0035g00950	intron	#	#	#	#		GSVIVG01023250001	intron	#	#	#	#
Chr12	23249R9	chr12_20579477	23249R9-496	+	[T/C]	13.2 %	19	C	T	15	1	3		VIT_12s0035g00960	intron	#	#	#	#		GSVIVG01023249001	intron	#	#	#	#
Chr12	23248F7	chr12_20597336	23248F7-315	-	[A/G]	22.4 %	29	G	A	19	3	7		VIT_12s0035g00970	intron	#	#	#	#		GSVIVG01023248001	intron	#	#	#	#
Chr12	23248F7	chr12_20597397	23248F7-254	-	[C/G]	8.6 %	29	C	G	25	1	3		VIT_12s0035g00970	intron	#	#	#	#		GSVIVG01023248001	intron	#	#	#	#
Chr12	23248F7	chr12_20597521	23248F7-130	-	[T/C]	10.3 %	29	T	C	23	0	6		VIT_12s0035g00970	intron	#	#	#	#		GSVIVG01023248001	intron	#	#	#	#
Chr12	23246F7	chr12_20635048	23246F7-135	-	[T/C]	8.3 %	30	C	T	25	0	5		VIT_12s0035g00990	exon	1	Cgt/Tgt	R/C	NON_SYNONYMOUS_CODING		GSVIVG01023246001	exon	1	Cgt/Tgt	R/C	NON_SYNONYMOUS_CODING
Chr12	23246F7	chr12_20635141	23246F7-42	-	[A/C]	10.0 %	30	C	A	25	1	4		VIT_12s0035g00990	exon	1	Cta/Ata	L/I	NON_SYNONYMOUS_CODING		GSVIVG01023246001	exon	1	Cta/Ata	L/I	NON_SYNONYMOUS_CODING
Chr12	23241F8	chr12_20758441	23241F8-32	+	[A/G]	45.0 %	30	A	G	10	7	13		VIT_12s0035g01020	exon	3	aaA/aaG	K/K	SYNONYMOUS_CODING		GSVIVG01023241001	exon	3	aaA/aaG	K/K	SYNONYMOUS_CODING
Chr12	23241F8	chr12_20758522	23241F8-113	+	[T/G]	10.0 %	30	G	T	24	0	6		VIT_12s0035g01020	exon	3	gtG/gtT	V/V	SYNONYMOUS_CODING		GSVIVG01023241001	exon	3	gtG/gtT	V/V	SYNONYMOUS_CODING
Chr12	23238F8	chr12_20777053	23238F8-414	-	[A/G]	30.0 %	30	A	G	17	5	8		VIT_12s0035g01040	exon	3	ggA/ggG	G/G	SYNONYMOUS_CODING		GSVIVG01023238001	exon	3	ggA/ggG	G/G	SYNONYMOUS_CODING
Chr12	23238F8	chr12_20777172	23238F8-295	-	[C/G]	11.7 %	30	C	G	24	1	5		VIT_12s0035g01040	exon	1	Ccg/Gcg	P/A	NON_SYNONYMOUS_CODING		GSVIVG01023238001	exon	1	Ccg/Gcg	P/A	NON_SYNONYMOUS_CODING
Chr12	23238F8	chr12_20777329	23238F8-138	-	[T/C]	30.0 %	30	C	T	17	5	8		VIT_12s0035g01040	exon	3	taC/taT	Y/Y	SYNONYMOUS_CODING		GSVIVG01023238001	exon	3	taC/taT	Y/Y	SYNONYMOUS_CODING
Chr12	23238F8	chr12_20777383	23238F8-84	-	[T/G]	21.7 %	30	G	T	19	2	9		VIT_12s0035g01040	exon	3	caG/caT	Q/H	NON_SYNONYMOUS_CODING		GSVIVG01023238001	exon	3	caG/caT	Q/H	NON_SYNONYMOUS_CODING
Chr12	23236F7	chr12_20813582	23236F7-118	+	[T/C]	10.0 %	30	T	C	24	0	6		VIT_12s0035g01050	exon	3	aaT/aaC	N/N	SYNONYMOUS_CODING		GSVIVG01023236001	exon	3	aaT/aaC	N/N	SYNONYMOUS_CODING
Chr17	DL-TAI-17-1	chr17_5227478	DL-TAI-17-1-451	+	[A/C]	5.0 %	30	C	A	27	0	3		VIT_17s0000g04840	exon	3	caC/caA	H/Q	NON_SYNONYMOUS_CODING		GSVIVG01008157001	intron	#	#	#	#
Chr17	DL-TAI-17-2	chr17_5240924	DL-TAI-17-2-50	+	[A/G]	29.6 %	27	A	G	17	6	4		VIT_17s0000g04850	exon	3	aaA/aaG	K/K	SYNONYMOUS_CODING		GSVIVG01008156001	exon	3	aaA/aaG	K/K	SYNONYMOUS_CODING
Chr17	DL-TAI-17-2	chr17_5241230	DL-TAI-17-2-356	+	[T/C]	5.6 %	27	C	T	24	0	3		VIT_17s0000g04850	exon	3	aaC/aaT	N/N	SYNONYMOUS_CODING		GSVIVG01008156001	intron	#	#	#	#
Chr17	DL-TAI-17-2	chr17_5241341	DL-TAI-17-2-467	+	[T/C]	5.8 %	26	T	C	23	0	3		VIT_17s0000g04850	exon	3	gtT/gtC	V/V	SYNONYMOUS_CODING		GSVIVG01008156001	intron	#	#	#	#
Chr17	DL-TAI-17-4	chr17_5376966	DL-TAI-17-4-171	-	[T/G]	31.0 %	29	T	G	17	6	6		VIT_17s0000g04930	intron	#	#	#	#		GSVIVG01008147001	intron	#	#	#	#
Chr17	DL-TAI-17-4	chr17_5377031	DL-TAI-17-4-106	-	[A/G]	6.9 %	29	A	G	26	1	2		VIT_17s0000g04930	exon	2	aAt/aGt	N/S	NON_SYNONYMOUS_CODING		GSVIVG01008147001	exon	2	aAt/aGt	N/S	NON_SYNONYMOUS_CODING
Chr17	DL-TAI-17-5	chr17_5400962	DL-TAI-17-5-32	-	[T/C]	18.2 %	22	C	T	15	1	6		VIT_17s0000g04960	exon	3	ctC/ctT	L/L	SYNONYMOUS_CODING		GSVIVG01008143001	exon	3	ctC/ctT	L/L	SYNONYMOUS_CODING
Chr17	DL-TAI-17-6	chr17_5483046	DL-TAI-17-6-173	+	[T/C]	8.0 %	25	C	T	22	1	2		VIT_17s0000g05010	exon	3	ccG/ccA	P/P	SYNONYMOUS_CODING		GSVIVG01008137001	exon	3	ccG/ccA	P/P	SYNONYMOUS_CODING
Chr17	DL-TAI-17-6	chr17_5483406	DL-TAI-17-6-533	+	[T/G]	8.3 %	24	T	G	21	1	2		VIT_17s0000g05010	exon	3	atA/atC	I/I	SYNONYMOUS_CODING		GSVIVG01008137001	exon	3	atA/atC	I/I	SYNONYMOUS_CODING
Chr17	DL-TAI-17-7	chr17_5511789	DL-TAI-17-7-296	+	[C/G]	39.1 %	23	G	C	9	4	10		VIT_17s0000g05020	exon	2	gCc/gGc	A/G	NON_SYNONYMOUS_CODING		GSVIVG01008135001	intron	#	#	#	#
Chr17	DL-TAI-17-8	chr17_5527662	DL-TAI-17-8-299	+	[A/G]	11.8 %	17	G	A	14	1	2		VIT_17s0000g05050	intron	#	#	#	#		intergenic-17	intergenic	#	#	#	#
Chr17	DL-TAI-17-8	chr17_5527837	DL-TAI-17-8-477	+	[T/G]	46.4 %	14	G	T	7	6	1		VIT_17s0000g05050	intron	#	#	#	#		intergenic-17	intergenic	#	#	#	#
Chr17	DL-TAI-17-9	chr17_5544603	DL-TAI-17-9-477	-	[T/C]	16.7 %	9	C	T	7	1	1		VIT_17s0000g05070	intron	#	#	#	#		GSVIVG01008128001	intron	#	#	#	#
Chr17	DL-TAI-17-9	chr17_5544732	DL-TAI-17-9-348	-	[A/G]	12.5 %	12	A	G	10	1	1		VIT_17s0000g05070	intron	#	#	#	#		GSVIVG01008128001	intron	#	#	#	#
Chr17	DL-TAI-17-9	chr17_5544946	DL-TAI-17-9-134	-	[T/C]	10.5 %	19	T	C	15	0	4		VIT_17s0000g05070	exon	2	gTc/gCc	V/A	NON_SYNONYMOUS_CODING		GSVIVG01008128001	exon	2	gTc/gCc	V/A	NON_SYNONYMOUS_CODING
Chr17	DL-TAI-17-11	chr17_5688977	DL-TAI-17-11-489	+	[A/G]	14.0 %	25	A	G	20	2	3		VIT_17s0000g05200	exon	2	aAt/aGt	N/S	NON_SYNONYMOUS_CODING		GSVIVG01008112001	exon	2	aAt/aGt	N/S	NON_SYNONYMOUS_CODING
Chr17	DL-TAI-17-12	chr17_5703626	DL-TAI-17-12-138	+	[A/G]	13.8 %	29	G	A	22	1	6		VIT_17s0000g05210	exon	1	Gat/Aat	D/N	NON_SYNONYMOUS_CODING		GSVIVG01008110001	exon	3	gaG/gaA	E/E	SYNONYMOUS_CODING
Chr17	DL-TAI-17-12	chr17_5703808	DL-TAI-17-12-320	+	[T/C]	22.4 %	29	C	T	21	5	3		VIT_17s0000g05210	exon	3	tcC/tcT	S/S	SYNONYMOUS_CODING		GSVIVG01008110001	intron	#	#	#	#
Chr17	DL-TAI-17-12	chr17_5704160	DL-TAI-17-12-672	+	[A/C]	44.6 %	28	A	C	10	7	11		VIT_17s0000g05210	exon	1	Atg/Ctg	M/L	NON_SYNONYMOUS_CODING		GSVIVG01008110001	exon	1	Atg/Ctg	M/L	NON_SYNONYMOUS_CODING
Chr17	DL-TAI-17-13	chr17_5705884*	DL-TAI-17-13-120	+	[A/G]	0.043	23	G	A	22	1	0		VIT_17s0000g05210	exon	3	ccG/ccA	P/P	SYNONYMOUS_CODING		GSVIVG01008110001	exon	3	ccG:ccA	P/P	SYNONYMOUS_CODING
Chr17	DL-TAI-17-14	chr17_5712781	DL-TAI-17-14-241	-	[A/C]	36.7 %	30	C	A	14	6	10		intergenic-17	intergenic	#	#	#	#		GSVIVG01008109001	exon	3	gtC/gtA	V/V	SYNONYMOUS_CODING
Chr17	DL-TAI-17-14	chr17_5712931	DL-TAI-17-14-91	-	[T/C]	36.7 %	30	T	C	14	6	10		intergenic-17	intergenic	#	#	#	#		GSVIVG01008109001	exon	3	gtT/gtC	V/V	SYNONYMOUS_CODING
Chr17	DL-TAI-17-15	chr17_5763979	DL-TAI-17-15-231	+	[C/G]	16.0 %	25	C	G	21	4	0		VIT_17s0000g05270	exon	3	atC/atG	I/M	NON_SYNONYMOUS_CODING		GSVIVG01008104001	exon	3	atC/atG	I/M	NON_SYNONYMOUS_CODING
Chr17	DL-TAI-17-15	chr17_5764187	DL-TAI-17-15-439	+	[T/C]	16.0 %	25	C	T	21	4	0		VIT_17s0000g05270	exon	1	Ctg/Ttg	L/L	SYNONYMOUS_CODING		GSVIVG01008104001	exon	1	Ctg/Ttg	L/L	SYNONYMOUS_CODING
Chr17	DL-TAI-17-15	chr17_5764402	DL-TAI-17-15-654	+	[A/G]	0.268	28	G	A	19	6	3		VIT_17s0000g05270	exon	3	caG/caC	Q/H	SYNONYMOUS_CODING		GSVIVG01008104001	exon	3	caG/caC	Q/H	SYNONYMOUS_CODING
Chr17	DL-TAI-17-17	chr17_5860999	DL-TAI-17-17-465	-	[T/C]	9.5 %	21	T	C	17	0	4		VIT_17s0000g05400	exon	1	Tca/Cca	S/P	NON_SYNONYMOUS_CODING		GSVIVG01008090001	exon	1	Tca/Cca	S/P	NON_SYNONYMOUS_CODING
Chr17	DL-TAI-17-17	chr17_5861345	DL-TAI-17-17-119	-	[T/C]	26.2 %	21	C	T	11	1	9		VIT_17s0000g05400	exon	3	ctC/ctT	L/L	SYNONYMOUS_CODING		GSVIVG01008090001	exon	3	ctC/ctT	L/L	SYNONYMOUS_CODING
Chr17	DL-TAI-17-17	chr17_5861402	DL-TAI-17-17-62	-	[T/C]	11.9 %	21	C	T	16	0	5		VIT_17s0000g05400	exon	3	ccC/ccT	P/P	SYNONYMOUS_CODING		GSVIVG01008090001	exon	3	ccC/ccT	P/P	SYNONYMOUS_CODING
Chr17	DL-TAI-17-18	chr17_5874530	DL-TAI-17-18-504	-	[C/G]	12.0 %	25	G	C	20	1	4		VIT_17s0000g05430	exon	1	Gaa/Caa	E/Q	NON_SYNONYMOUS_CODING		GSVIVG01008087001	intron	#	#	#	#
Chr17	DL-TAI-17-18	chr17_5874762	DL-TAI-17-18-272	-	[A/G]	0.196	28	A	G	20	3	5		VIT_17s0000g05430	exon	3	tcA/tcC	S/S	SYNONYMOUS_CODING		GSVIVG01008087001	exon	3	tcA/tcC	S/S	SYNONYMOUS_CODING
Chr17	DL-TAI-17-18	chr17_5874954	DL-TAI-17-18-80	-	[A/G]	43.1 %	29	A	G	12	8	9		VIT_17s0000g05430	exon	3	aaA/aaG	K/K	SYNONYMOUS_CODING		GSVIVG01008087001	exon	3	aaA/aaG	K/K	SYNONYMOUS_CODING
Chr17	DL-TAI-17-20	chr17_5974189	DL-TAI-17-20-240	+	[C/G]	3.7 %	27	G	C	26	1	0		VIT_17s0000g05480	exon	3	tcG/tcC	S/S	SYNONYMOUS_CODING		GSVIVG01008081001	intron	#	#	#	#
Chr17	DL-TAI-17-20	chr17_5974439	DL-TAI-17-20-490	+	[A/G]	0.036	28	A	G	27	1	0		VIT_17s0000g05480	exon	1	Aag/Cag	K/Q	NON_SYNONYMOUS_CODING		GSVIVG01008081001	intron	#	#	#	#
Chr17	DL-TAI-17-21	chr17_5986569	DL-TAI-17-21-570	-	[A/C]	15.0 %	10	A	C	8	1	1		VIT_17s0000g05490	exon	2	cAc/cCc	H/P	NON_SYNONYMOUS_CODING		GSVIVG01008080001	exon	2	cAc/cCc	H/P	NON_SYNONYMOUS_CODING
Chr17	DL-TAI-17-21	chr17_5986634	DL-TAI-17-21-505	-	[A/G]	25.0 %	10	A	G	7	2	1		VIT_17s0000g05490	exon	3	aaA/aaG	K/K	SYNONYMOUS_CODING		GSVIVG01008080001	exon	3	aaA/aaG	K/K	SYNONYMOUS_CODING
Chr17	DL-TAI-17-21	chr17_5987095	DL-TAI-17-21-44	-	[A/G]	31.2 %	16	G	A	8	2	6		VIT_17s0000g05490	exon	1	Gac/Aac	D/N	NON_SYNONYMOUS_CODING		GSVIVG01008080001	exon	1	Gac/Aac	D/N	NON_SYNONYMOUS_CODING
Chr17	DL-TAI-17-23	chr17_6002138	DL-TAI-17-23-524	-	[A/T]	20.6 %	17	T	A	11	1	5		VIT_17s0000g05510	exon	3	gcT/gcA	A/A	SYNONYMOUS_CODING		GSVIVG01008078001	exon	3	gcT/gcA	A/A	SYNONYMOUS_CODING
Chr17	DL-TAI-17-23	chr17_6002285	DL-TAI-17-23-377	-	[A/G]	20.6 %	17	G	A	11	1	5		VIT_17s0000g05510	exon	3	aaG/aaA	K/K	SYNONYMOUS_CODING		GSVIVG01008078001	exon	3	aaG/aaA	K/K	SYNONYMOUS_CODING
Chr17	DL-TAI-17-23	chr17_6002536	DL-TAI-17-23-126	-	[A/T]	19.4 %	18	A	T	12	1	5		VIT_17s0000g05510	exon	1	Aat/Tat	N/Y	NON_SYNONYMOUS_CODING		GSVIVG01008078001	exon	1	Aat/Tat	N/Y	NON_SYNONYMOUS_CODING
Chr17	DL-TAI-17-24	chr17_6029003	DL-TAI-17-24-132	+	[C/G]	5.0 %	30	C	G	27	0	3		VIT_17s0000g05530	exon	2	tCa/tGa	S/*	STOP_GAINED		GSVIVG01008076001	exon	2	tCa/tGa	S/*	STOP_GAINED
Chr17	DL-TAI-17-24	chr17_6029149	DL-TAI-17-24-278	+	[A/T]	5.0 %	30	A	T	27	0	3		VIT_17s0000g05530	intron	#	#	#	#		intergenic-17	intergenic	#	#	#	#
Chr17	DL-TAI-17-24	chr17_6029242	DL-TAI-17-24-371	+	[C/G]	20.0 %	30	G	C	21	3	6		VIT_17s0000g05530	intron	#	#	#	#		intergenic-17	intergenic	#	#	#	#
Chr17	DL-TAI-17-25	chr17_6050189	DL-TAI-17-25-65	+	[A/G]	15.6 %	16	G	A	13	2	1		VIT_17s0000g05540	exon	2	tGa/tAa	*/*	SYNONYMOUS_STOP		GSVIVG01008074001	exon	2	tGa/tAa	*/*	SYNONYMOUS_STOP
Chr17	DL-TAI-17-26	chr17_6052262	DL-TAI-17-26-287	-	[T/C]	31.7 %	30	C	T	16	5	9		VIT_17s0000g05550	exon	3	ggC/ggT	G/G	SYNONYMOUS_CODING		GSVIVG01008073001	intron	#	#	#	#
Chr17	DL-TAI-17-26	chr17_6052385	DL-TAI-17-26-164	-	[A/G]	28.3 %	30	G	A	18	5	7		VIT_17s0000g05550	exon	3	ctG/ctA	L/L	SYNONYMOUS_CODING		GSVIVG01008073001	intron	#	#	#	#
Chr17	DL-TAI-17-26	chr17_6052456	DL-TAI-17-26-93	-	[T/G]	30.0 %	30	T	G	18	6	6		VIT_17s0000g05550	exon	1	Tat/Gat	Y/D	NON_SYNONYMOUS_CODING		GSVIVG01008073001	intron	#	#	#	#
Chr17	DL-TAI-17-27	chr17_6056061	DL-TAI-17-27-613	-	[T/C]	20.0 %	20	C	T	13	1	6		VIT_17s0000g05550	exon	3	agC/agT	S/S	SYNONYMOUS_CODING		GSVIVG01008073001	exon	3	agC/agT	S/S	SYNONYMOUS_CODING
Chr17	DL-TAI-17-27	chr17_6056272	DL-TAI-17-27-402	-	[C/G]	20.0 %	20	G	C	13	1	6		VIT_17s0000g05550	intron	#	#	#	SPLICE_SITE_DONOR		GSVIVG01008073001	intron	#	#	#	SPLICE_SITE_DONOR
Chr17	DL-TAI-17-27	chr17_6056528	DL-TAI-17-27-146	-	[T/G]	7.5 %	20	T	G	17	0	3		VIT_17s0000g05550	exon	1	Tcc/Gcc	S/A	NON_SYNONYMOUS_CODING		GSVIVG01008073001	exon	1	Tcc/Gcc	S/A	NON_SYNONYMOUS_CODING
Chr17	DL-TAI-17-28	chr17_6061546	DL-TAI-17-28-510	-	[C/G]	8.6 %	29	C	G	24	0	5		VIT_17s0000g05550	exon	3	atC/atG	I/M	NON_SYNONYMOUS_CODING		GSVIVG01008073001	intron	#	#	#	#
Chr17	DL-TAI-17-28	chr17_6061840	DL-TAI-17-28-216	-	[T/C]	8.6 %	29	T	C	24	0	5		VIT_17s0000g05550	exon	3	gtT/gtC	V/V	SYNONYMOUS_CODING		GSVIVG01008073001	intron	#	#	#	#
Chr17	DL-TAI-17-29	chr17_6134451	DL-TAI-17-29-345	-	[A/G]	4.5 %	22	G	A	20	0	2		VIT_17s0000g05630	exon	3	ccG/ccA	P/P	SYNONYMOUS_CODING		GSVIVG01008065001	exon	3	ccG/ccA	P/P	SYNONYMOUS_CODING
Chr17	DL-TAI-17-30	chr17_6147571	DL-TAI-17-30-613	+	[T/C]	8.7 %	23	T	C	19	0	4		VIT_17s0000g05640	exon	3	gaT/gaC	D/D	SYNONYMOUS_CODING		GSVIVG01008064001	exon	3	gaT/gaC	D/D	SYNONYMOUS_CODING
Chr17	DL-TAI-17-31	chr17_6148343	DL-TAI-17-31-332	-	[T/G]	3.4 %	29	G	T	28	1	0		VIT_17s0000g05650	exon	3	gtG/gtT	V/V	SYNONYMOUS_CODING		GSVIVG01008063001	exon	3	gtG/gtT	V/V	SYNONYMOUS_CODING
Chr17	DL-TAI-17-31	chr17_6148424	DL-TAI-17-31-251	-	[C/G]	3.4 %	29	G	C	28	1	0		VIT_17s0000g05650	exon	3	gcG/gcC	A/A	SYNONYMOUS_CODING		GSVIVG01008063001	exon	3	gcG/gcC	A/A	SYNONYMOUS_CODING
Chr17	DL-TAI-17-32	chr17_6175873	DL-TAI-17-32-104	-	[T/C]	11.1 %	18	T	C	14	0	4		VIT_17s0000g05700	exon	1	Tcg/Ccg	S/P	NON_SYNONYMOUS_CODING		GSVIVG01008058001	exon	1	Tcg/Ccg	S/P	NON_SYNONYMOUS_CODING
Chr17	DL-TAI-17-33	chr17_6283006	DL-TAI-17-33-456	-	[C/G]	3.3 %	30	G	C	29	1	0		VIT_17s0000g05780	exon	3	ccG/ccC	P/P	SYNONYMOUS_CODING		GSVIVG01008049001	exon	3	ccG/ccC	P/P	SYNONYMOUS_CODING
Chr17	DL-TAI-17-33	chr17_6283280	DL-TAI-17-33-182	-	[C/G]	6.7 %	30	C	G	26	0	4		VIT_17s0000g05780	exon	2	aCt/aGt	T/S	NON_SYNONYMOUS_CODING		GSVIVG01008049001	exon	2	aCt/aGt	T/S	NON_SYNONYMOUS_CODING
Chr17	DL-TAI-17-34	chr17_6412796	DL-TAI-17-34-39	+	[T/C]	7.5 %	20	C	T	18	1	1		VIT_17s0000g05870	exon	3	gcC/gcT	A/A	SYNONYMOUS_CODING		GSVIVG01008039001	exon	3	gcC/gcT	A/A	SYNONYMOUS_CODING
Chr17	DL-TAI-17-34	chr17_6412838	DL-TAI-17-34-81	+	[T/C]	11.1 %	18	C	T	16	2	0		VIT_17s0000g05870	exon	3	gaC/gaT	D/D	SYNONYMOUS_CODING		GSVIVG01008039001	exon	3	gaC/gaT	D/D	SYNONYMOUS_CODING
Chr17	DL-TAI-17-34	chr17_6413150	DL-TAI-17-34-393	+	[A/G]	20.0 %	20	A	G	16	4	0		VIT_17s0000g05870	exon	3	ggA/ggG	G/G	SYNONYMOUS_CODING		GSVIVG01008039001	exon	3	ggA/ggG	G/G	SYNONYMOUS_CODING
Chr17	DL-TAI-17-35	chr17_6417318	DL-TAI-17-35-674	-	[T/G]	23.2 %	28	T	G	19	4	5		intergenic-17	intergenic	#	#	#	#		intergenic-17	intergenic	#	#	#	#
Chr17	DL-TAI-17-35	chr17_6417736	DL-TAI-17-35-256	-	[A/C]	25.0 %	28	A	C	19	5	4		intergenic-17	intergenic	#	#	#	#		intergenic-17	intergenic	#	#	#	#
Chr17	DL-TAI-17-35	chr17_6417844	DL-TAI-17-35-148	-	[T/C]	17.9 %	28	C	T	21	3	4		intergenic-17	intergenic	#	#	#	#		intergenic-17	intergenic	#	#	#	#
Chr17	DL-TAI-17-36	chr17_6431862	DL-TAI-17-36-265	-	[A/C]	41.1 %	28	A	C	12	7	9		intergenic-17	intergenic	#	#	#	#		GSVIVG01008036001	intron	#	#	#	#
Chr17	DL-TAI-17-37	chr17_6478029	DL-TAI-17-37-48	+	[C/G]	35.4 %	24	G	C	14	7	3		VIT_17s0000g05940	exon	1	Gtt/Ctt	V/L	NON_SYNONYMOUS_CODING		GSVIVG01008031001	exon	1	Gtt/Ctt	V/L	NON_SYNONYMOUS_CODING
Chr17	DL-TAI-17-37	chr17_6478301	DL-TAI-17-37-320	+	[T/C]	10.0 %	25	C	T	20	0	5		VIT_17s0000g05940	exon	3	agC/agT	S/S	SYNONYMOUS_CODING		GSVIVG01008031001	exon	3	agC/agT	S/S	SYNONYMOUS_CODING
Chr17	DL-TAI-17-37	chr17_6478439	DL-TAI-17-37-458	+	[A/G]	0.037	27	A	G	25	0	2		VIT_17s0000g05940	exon	3	acA/acT	T/T	SYNONYMOUS_CODING		GSVIVG01008031001	exon	3	acA/acT	T/T	SYNONYMOUS_CODING
Chr17	DL-TAI-17-39	chr17_6662514	DL-TAI-17-39-172	+	[T/C]	18.5 %	27	C	T	18	1	8		VIT_17s0000g06090	exon	3	ccC/ccT	P/P	SYNONYMOUS_CODING		GSVIVG01008016001	exon	3	ccC/ccT	P/P	SYNONYMOUS_CODING
Chr17	DL-TAI-17-40	chr17_6670323	DL-TAI-17-40-104	-	[A/C]	46.3 %	27	C	A	10	8	9		VIT_17s0000g06100	exon	2	aAt/aCt	N/T	NON_SYNONYMOUS_CODING		GSVIVG01008015001	exon	2	aAt/aCt	N/T	NON_SYNONYMOUS_CODING
Chr17	DL-TAI-17-40	chr17_6670394	DL-TAI-17-40-33	-	[A/G]	48.0 %	25	A	G	9	8	8		VIT_17s0000g06100	exon	3	gaG/gaA	E/E	SYNONYMOUS_CODING		GSVIVG01008015001	exon	3	gaG/gaA	E/E	SYNONYMOUS_CODING
Chr17	DL-TAI-17-42	chr17_6746484	DL-TAI-17-42-218	-	[A/G]	18.8 %	24	A	G	17	2	5		VIT_17s0000g06180	exon	2	gTg/gCg	V/A	NON_SYNONYMOUS_CODING		GSVIVG01008006001	exon	2	gTg/gCg	V/A	NON_SYNONYMOUS_CODING
Chr17	DL-TAI-17-42	chr17_6746536	DL-TAI-17-42-166	-	[A/G]	47.9 %	24	A	G	10	9	5		VIT_17s0000g06180	exon	3	ccT/ccC	P/P	SYNONYMOUS_CODING		GSVIVG01008006001	exon	3	ccT/ccC	P/P	SYNONYMOUS_CODING
Chr17	DL-TAI-17-42	chr17_6746588	DL-TAI-17-42-114	-	[T/C]	47.9 %	24	T	C	10	9	5		VIT_17s0000g06180	exon	1	Aaa/Gaa	K/E	NON_SYNONYMOUS_CODING		GSVIVG01008006001	exon	1	Aaa/Gaa	K/E	NON_SYNONYMOUS_CODING
Chr17	DL-TAI-17-43	chr17_6755174	DL-TAI-17-43-116	+	[A/G]	12.1 %	29	A	G	23	1	5		VIT_17s0000g06190	exon	2	cAc/cGc	H/R	NON_SYNONYMOUS_CODING		GSVIVG01008005001	intron	#	#	#	#
Chr17	DL-TAI-17-43	chr17_6755274	DL-TAI-17-43-216	+	[A/T]	12.1 %	29	T	A	23	1	5		VIT_17s0000g06190	exon	3	ccT/ccA	P/P	SYNONYMOUS_CODING		GSVIVG01008005001	exon	3	ccT/ccA	P/P	SYNONYMOUS_CODING
Chr17	DL-TAI-17-44	chr17_6781891	DL-TAI-17-44-44	+	[T/G]	35.0 %	30	T	G	15	6	9		VIT_17s0000g06220	exon	3	ggT/ggG	G/G	SYNONYMOUS_CODING		GSVIVG01008002001	exon	3	ggT/ggG	G/G	SYNONYMOUS_CODING
Chr17	DL-TAI-17-44	chr17_6782011	DL-TAI-17-44-164	+	[A/G]	35.0 %	30	A	G	15	6	9		VIT_17s0000g06220	exon	3	gaA/gaG	E/E	SYNONYMOUS_CODING		GSVIVG01008002001	exon	3	gaA/gaG	E/E	SYNONYMOUS_CODING
Chr17	DL-TAI-17-44	chr17_6782120	DL-TAI-17-44-273	+	[A/G]	16.7 %	30	A	G	22	2	6		VIT_17s0000g06220	exon	1	Aag/Gag	K/E	NON_SYNONYMOUS_CODING		GSVIVG01008002001	exon	1	Aag/Gag	K/E	NON_SYNONYMOUS_CODING
Chr17	DL-TAI-17-45	chr17_6801838	DL-TAI-17-45-396	+	[A/G]	3.4 %	29	G	A	28	1	0		VIT_17s0000g06260	exon	3	gcG/gcA	A/A	SYNONYMOUS_CODING		GSVIVG01007998001	intron	#	#	#	#
Chr17	DL-TAI-17-45	chr17_6801944	DL-TAI-17-45-502	+	[T/C]	3.4 %	29	C	T	28	1	0		VIT_17s0000g06260	exon	1	Ctg/Ttg	L/L	SYNONYMOUS_CODING		GSVIVG01007998001	intron	#	#	#	#
Chr17	DL-TAI-17-45	chr17_6802137	DL-TAI-17-45-695	+	[T/C]	31.0 %	29	C	T	16	5	8		VIT_17s0000g06260	exon	2	gCc/gTc	A/V	NON_SYNONYMOUS_CODING		GSVIVG01007998001	intron	#	#	#	#
Chr17	DL-TAI-17-46	chr17_6804387	DL-TAI-17-46-597	-	[A/T]	28.3 %	30	T	A	17	4	9		VIT_17s0000g06270	exon	3	acT/acA	T/T	SYNONYMOUS_CODING		GSVIVG01007997001	exon	3	acT/acA	T/T	SYNONYMOUS_CODING
Chr17	DL-TAI-17-46	chr17_6804483	DL-TAI-17-46-501	-	[T/C]	33.3 %	30	T	C	16	6	8		VIT_17s0000g06270	exon	3	caT/caC	H/H	SYNONYMOUS_CODING		GSVIVG01007997001	exon	3	caT/caC	H/H	SYNONYMOUS_CODING
Chr17	DL-TAI-17-46	chr17_6804897	DL-TAI-17-46-87	-	[A/G]	8.3 %	30	G	A	26	1	3		VIT_17s0000g06270	exon	3	cgG/cgA	R/R	SYNONYMOUS_CODING		GSVIVG01007997001	exon	3	cgG/cgA	R/R	SYNONYMOUS_CODING
Chr17	DL-TAI-17-47	chr17_6821220	DL-TAI-17-47-64	+	[T/C]	16.7 %	30	C	T	22	2	6		VIT_17s0000g06280	exon	3	ggC/ggT	G/G	SYNONYMOUS_CODING		GSVIVG01007996001	intron	#	#	#	#
Chr17	DL-TAI-17-47	chr17_6821724	DL-TAI-17-47-568	+	[T/G]	28.3 %	30	G	T	18	5	7		VIT_17s0000g06280	exon	3	gtG/gtT	V/V	SYNONYMOUS_CODING		GSVIVG01007996001	exon	3	gtG/gtT	V/V	SYNONYMOUS_CODING
Chr17	DL-TAI-17-48	chr17_6888471	DL-TAI-17-48-549	-	[T/C]	40.0 %	25	C	T	12	7	6		intergenic-17	intergenic	#	#	#	#		GSVIVG01007987001	intron	#	#	#	#
Chr17	DL-TAI-17-48	chr17_6888731	DL-TAI-17-48-289	-	[T/C]	20.0 %	25	T	C	17	2	6		intergenic-17	intergenic	#	#	#	#		GSVIVG01007987001	intron	#	#	#	#
Chr17	DL-TAI-17-48	chr17_6888910	DL-TAI-17-48-110	-	[T/C]	8.0 %	25	C	T	22	1	2		VIT_17s0000g06360	exon	1	Ccc/Tcc	P/S	NON_SYNONYMOUS_CODING		GSVIVG01007987001	exon	1	Ccc/Tcc	P/S	NON_SYNONYMOUS_CODING
Chr17	DL-TAI-17-49	chr17_6978412	DL-TAI-17-49-25	+	[A/G]	29.6 %	27	A	G	16	5	6		VIT_17s0000g06400	exon	3	ttA/ttG	L/L	SYNONYMOUS_CODING		GSVIVG01007982001	exon	3	ttA/ttG	L/L	SYNONYMOUS_CODING
Chr17	DL-TAI-17-49	chr17_6978664	DL-TAI-17-49-277	+	[A/T]	18.5 %	27	T	A	18	1	8		VIT_17s0000g06400	exon	3	caT/caA	H/Q	NON_SYNONYMOUS_CODING		GSVIVG01007982001	exon	1	Tgc/Agc	C/S	NON_SYNONYMOUS_CODING
Chr17	DL-TAI-17-49	chr17_6978814	DL-TAI-17-49-427	+	[A/T]	50.0 %	27	A	T	8	8	11		VIT_17s0000g06400	exon	3	acT/acA	T/T	SYNONYMOUS_CODING		GSVIVG01007982001	intron	#	#	#	#
Chr17	DL-TAI-17-50	chr17_7028216	DL-TAI-17-50-666	-	[C/G]	48.3 %	30	C	G	11	10	9		VIT_17s0000g06440	exon	2	aCa/aGa	T/R	NON_SYNONYMOUS_CODING		GSVIVG01007978001	intron	#	#	#	#
Chr17	DL-TAI-17-50	chr17_7028644	DL-TAI-17-50-238	-	[T/C]	16.7 %	30	C	T	22	2	6		VIT_17s0000g06440	exon	3	ccC/ccT	P/P	SYNONYMOUS_CODING		GSVIVG01007978001	exon	3	ccC/ccT	P/P	SYNONYMOUS_CODING
Chr17	DL-TAI-17-51	chr17_7051554	DL-TAI-17-51-231	-	[T/C]	11.5 %	26	C	T	22	2	2		VIT_17s0000g06470	exon	3	atC/atT	I/I	SYNONYMOUS_CODING		GSVIVG01007974001	exon	3	atC/atT	I/I	SYNONYMOUS_CODING
Chr17	DL-TAI-17-51	chr17_7051619	DL-TAI-17-51-166	-	[A/G]	21.2 %	26	G	A	20	5	1		VIT_17s0000g06470	exon	1	Gta/Ata	V/I	NON_SYNONYMOUS_CODING		GSVIVG01007974001	exon	1	Gta/Ata	V/I	NON_SYNONYMOUS_CODING
Chr17	DL-TAI-17-51	chr17_7051737	DL-TAI-17-51-48	-	[A/C]	12.0 %	25	C	A	21	2	2		VIT_17s0000g06470	exon	3	ctC/ctA	L/L	SYNONYMOUS_CODING		GSVIVG01007974001	exon	3	ctC/ctA	L/L	SYNONYMOUS_CODING
Chr17	DL-TAI-17-52	chr17_7058044	DL-TAI-17-52-79	+	[A/T]	13.3 %	30	A	T	24	2	4		VIT_17s0000g06500	intron	#	#	#	#		intergenic-17	intergenic	#	#	#	#
Chr17	DL-TAI-17-52	chr17_7058152	DL-TAI-17-52-187	+	[A/C]	6.7 %	30	C	A	27	1	2		VIT_17s0000g06500	exon	2	aCg/aAg	T/K	NON_SYNONYMOUS_CODING		GSVIVG01007972001	exon	2	aCg/aAg	T/K	NON_SYNONYMOUS_CODING
Chr17	DL-TAI-17-52	chr17_7058261	DL-TAI-17-52-296	+	[A/G]	11.7 %	30	G	A	24	1	5		VIT_17s0000g06500	exon	3	ttG/ttA	L/L	SYNONYMOUS_CODING		GSVIVG01007972001	exon	3	ttG/ttA	L/L	SYNONYMOUS_CODING
Chr17	DL-TAI-17-53	chr17_7124642	DL-TAI-17-53-72	+	[T/C]	33.9 %	28	C	T	13	4	11		VIT_17s0000g06590	exon	3	atT/atC	I/I	SYNONYMOUS_CODING		GSVIVG01007963001	intron	#	#	#	#
Chr17	DL-TAI-17-53	chr17_7124858	DL-TAI-17-53-288	+	[A/T]	16.7 %	21	A	T	16	2	3		VIT_17s0000g06590	exon	3	tcA/tcT	S/S	SYNONYMOUS_CODING		GSVIVG01007963001	intron	#	#	#	#
Chr17	DL-TAI-17-53	chr17_7125113	DL-TAI-17-53-543	+	[A/C]	16.7 %	21	C	A	16	2	3		VIT_17s0000g06590	exon	3	tcC/tcA	S/S	SYNONYMOUS_CODING		GSVIVG01007963001	exon	3	tcC/tcA	S/S	SYNONYMOUS_CODING
Chr17	DL-TAI-17-54	chr17_7154594	DL-TAI-17-54-239	+	[A/C]	9.6 %	26	C	A	21	0	5		VIT_17s0000g06620	exon	1	Cga/Aga	R/R	SYNONYMOUS_CODING		intergenic-17	intergenic	#	#	#	#
Chr17	DL-TAI-17-54	chr17_7154677	DL-TAI-17-54-322	+	[T/G]	11.5 %	26	T	G	21	1	4		VIT_17s0000g06620	exon	3	ctT/ctG	L/L	SYNONYMOUS_CODING		intergenic-17	intergenic	#	#	#	#
Chr17	DL-TAI-17-55	chr17_7161197	DL-TAI-17-55-110	+	[A/G]	41.4 %	29	G	A	11	6	12		VIT_17s0000g06630	exon	3	tcG/tcA	S/S	SYNONYMOUS_CODING		intergenic-17	intergenic	#	#	#	#
Chr17	DL-TAI-17-55	chr17_7161293	DL-TAI-17-55-206	+	[A/G]	44.8 %	29	A	G	10	7	12		VIT_17s0000g06630	exon	3	aaA/aaG	K/K	SYNONYMOUS_CODING		intergenic-17	intergenic	#	#	#	#
Chr17	DL-TAI-17-55	chr17_7161776	DL-TAI-17-55-689	+	[A/G]	7.4 %	27	A	G	23	0	4		VIT_17s0000g06630	exon	3	gcA/gcG	A/A	SYNONYMOUS_CODING		intergenic-17	intergenic	#	#	#	#
Chr08	DL-TAN-8-1	chr8_14551530	DL-TAN-8-1-223	+	[T/C]	15.0 %	30	C	T	25	4	1		VIT_08s0007g00180	exon	3	ctC/ctT	L/L	SYNONYMOUS_CODING		GSVIVG01034189001	exon	3	ctC/ctT	L/L	SYNONYMOUS_CODING
Chr08	DL-TAN-8-2	chr8_14562790	DL-TAN-8-2-380	-	[T/C]	13.3 %	30	T	C	22	0	8		VIT_08s0007g00190	exon	3	ctT/ctC	L/L	SYNONYMOUS_CODING		GSVIVG01034188001	exon	3	ctT/ctC	L/L	SYNONYMOUS_CODING
Chr08	DL-TAN-8-2	chr8_14562818	DL-TAN-8-2-352	-	[A/G]	6.7 %	30	A	G	27	1	2		VIT_08s0007g00190	exon	2	gAa/gGa	E/G	NON_SYNONYMOUS_CODING		GSVIVG01034188001	exon	2	gAa/gGa	E/G	NON_SYNONYMOUS_CODING
Chr08	DL-TAN-8-2	chr8_14563042	DL-TAN-8-2-128	-	[T/C]	23.3 %	30	T	C	17	1	12		VIT_08s0007g00190	exon	3	tcT/tcC	S/S	SYNONYMOUS_CODING		GSVIVG01034188001	exon	3	tcT/tcC	S/S	SYNONYMOUS_CODING
Chr08	DL-TAN-8-3	chr8_14585890	DL-TAN-8-3-411	-	[T/G]	26.7 %	30	G	T	19	5	6		VIT_08s0007g00240	exon	3	ttG/ttT	L/F	NON_SYNONYMOUS_CODING		GSVIVG01034183001	exon	3	ttG/ttT	L/F	NON_SYNONYMOUS_CODING
Chr08	DL-TAN-8-3	chr8_14585956	DL-TAN-8-3-345	-	[T/C]	16.7 %	30	C	T	20	0	10		VIT_08s0007g00240	intron	#	#	#	#		GSVIVG01034183001	intron	#	#	#	#
Chr08	DL-TAN-8-3	chr8_14586112	DL-TAN-8-3-189	-	[A/G]	13.3 %	30	A	G	23	1	6		VIT_08s0007g00240	exon	3	ggA/ggG	G/G	SYNONYMOUS_CODING		GSVIVG01034183001	intron	#	#	#	#
Chr08	DL-TAN-8-5	chr8_14793756	DL-TAN-8-5-137	+	[T/C]	28.3 %	30	C	T	20	7	3		VIT_08s0007g00510	exon	3	acT/acC	T/T	SYNONYMOUS_CODING		GSVIVG01034155001	exon	3	acT/acC	T/T	SYNONYMOUS_CODING
Chr08	DL-TAN-8-7	chr8_14849579	DL-TAN-8-7-338	-	[T/C]	41.7 %	30	C	T	10	5	15		VIT_08s0007g00610	exon	2	gCt/gTt	A/V	NON_SYNONYMOUS_CODING		GSVIVG01034144001	exon	2	gCt/gTt	A/V	NON_SYNONYMOUS_CODING
Chr08	DL-TAN-8-7	chr8_14849794	DL-TAN-8-7-123	-	[T/C]	18.3 %	30	C	T	22	3	5		VIT_08s0007g00610	exon	3	taT/taC	Y/Y	SYNONYMOUS_CODING		GSVIVG01034144001	exon	3	taT/taC	Y/Y	SYNONYMOUS_CODING
Chr08	DL-TAN-8-7	chr8_14849866	DL-TAN-8-7-51	-	[A/G]	33.3 %	30	G	A	12	2	16		VIT_08s0007g00610	exon	3	tcG/tcA	S/S	SYNONYMOUS_CODING		GSVIVG01034144001	exon	3	tcG/tcA	S/S	SYNONYMOUS_CODING
Chr08	DL-TAN-8-10	chr8_14904099	DL-TAN-8-10-645	-	[T/C]	10.7 %	28	C	T	25	3	0		VIT_08s0007g00690	exon	2	cCa/cTa	P/L	NON_SYNONYMOUS_CODING		GSVIVG01034137001	exon	2	cCa/cTa	P/L	NON_SYNONYMOUS_CODING
Chr08	DL-TAN-8-10	chr8_14904477	DL-TAN-8-10-267	-	[A/C]	14.3 %	28	C	A	24	4	0		VIT_08s0007g00690	exon	2	cCt/cAt	P/H	NON_SYNONYMOUS_CODING		GSVIVG01034137001	exon	2	cCt/cAt	P/H	NON_SYNONYMOUS_CODING
Chr08	DL-TAN-8-10	chr8_14904686	DL-TAN-8-10-58	-	[A/T]	14.3 %	28	A	T	24	4	0		VIT_08s0007g00690	exon	3	gtA/gtT	V/V	SYNONYMOUS_CODING		GSVIVG01034137001	exon	3	gtA/gtT	V/V	SYNONYMOUS_CODING
Chr08	DL-TAN-8-11	chr8_14910784	DL-TAN-8-11-551	-	[T/G]	50.0 %	29	T	G	14	14	1		VIT_08s0007g00700	exon	3	gtG/gtT	V/V	SYNONYMOUS_CODING		GSVIVG01034136001	exon	3	gtG/gtT	V/V	SYNONYMOUS_CODING
Chr08	DL-TAN-8-11	chr8_14911125	DL-TAN-8-11-210	-	[A/G]	12.1 %	29	A	G	22	0	7		VIT_08s0007g00700	exon	1	Act/Gct	T/A	NON_SYNONYMOUS_CODING		GSVIVG01034136001	exon	1	Act/Gct	T/A	NON_SYNONYMOUS_CODING
Chr08	DL-TAN-8-11	chr8_14911261	DL-TAN-8-11-74	-	[A/C]	39.7 %	29	C	A	15	9	5		VIT_08s0007g00700	exon	3	tcA/tcC	S/S	SYNONYMOUS_CODING		GSVIVG01034136001	intron	#	#	#	#
Chr08	DL-TAN-8-12	chr8_14921501	DL-TAN-8-12-604	-	[C/G]	50.0 %	20	C	G	10	10	0		VIT_08s0007g00720	exon	2	gGa/gCa	G/A	NON_SYNONYMOUS_CODING		GSVIVG01034134001	intron	#	#	#	#
Chr08	DL-TAN-8-12	chr8_14922047	DL-TAN-8-12-58	-	[A/G]	12.5 %	24	A	G	21	3	0		VIT_08s0007g00720	exon	2	aAt/aGt	N/S	NON_SYNONYMOUS_CODING		GSVIVG01034134001	exon	2	aAt/aGt	N/S	NON_SYNONYMOUS_CODING
Chr08	DL-TAN-8-13	chr8_14957709	DL-TAN-8-13-293	+	[A/G]	25.0 %	30	G	A	21	6	3		VIT_08s0007g00740	intron	#	#	#	#		GSVIVG01034132001	intron	#	#	#	#
Chr08	DL-TAN-8-13	chr8_14957745	DL-TAN-8-13-329	+	[T/G]	25.0 %	30	T	G	21	6	3		VIT_08s0007g00740	intron	#	#	#	#		GSVIVG01034132001	intron	#	#	#	#
Chr08	DL-TAN-8-13	chr8_14957966	DL-TAN-8-13-550	+	[T/C]	40.0 %	30	C	T	14	8	8		VIT_08s0007g00740	intron	#	#	#	#		GSVIVG01034132001	intron	#	#	#	#
Chr08	DL-TAN-8-14	chr8_14994328	DL-TAN-8-14-151	-	[A/G]	23.2 %	28	G	A	20	5	3		VIT_08s0007g00810	exon	1	Att/Gtt	I/V	NON_SYNONYMOUS_CODING		GSVIVG01034126001	exon	1	Att/Gtt	I/V	NON_SYNONYMOUS_CODING
Chr08	DL-TAN-8-15	chr8_15003187	DL-TAN-8-15-711	-	[T/C]	23.1 %	13	C	T	10	3	0		VIT_08s0007g00830	exon	3	gaC/gaT	D/D	SYNONYMOUS_CODING		GSVIVG01034124001	exon	3	gaC/gaT	D/D	SYNONYMOUS_CODING
Chr08	DL-TAN-8-15	chr8_15003841	DL-TAN-8-15-57	-	[T/C]	9.4 %	16	T	C	14	1	1		VIT_08s0007g00830	exon	3	ccT/ccC	P/P	SYNONYMOUS_CODING		GSVIVG01034124001	exon	2	cTa/cCa	L/P	NON_SYNONYMOUS_CODING
Chr08	VV02935A	chr8_15014593	VV02935A-318	-	[A/G]	14.3 %	21	G	A	15	0	6		VIT_08s0007g00850	exon	3	ggG/ggA	G/G	SYNONYMOUS_CODING		GSVIVG01034122001	exon	3	ggG/ggA	G/G	SYNONYMOUS_CODING
Chr08	VV02935A	chr8_15014807	VV02935A-104	-	[C/G]	31.0 %	21	G	C	11	3	7		VIT_08s0007g00850	exon	2	gGa/gCa	G/A	NON_SYNONYMOUS_CODING		GSVIVG01034122001	exon	2	gGa/gCa	G/A	NON_SYNONYMOUS_CODING
Distributed OPA1	VV02935A	chr8_15014855$	VV02935A-56	-	[A/C]	35.7 %	21	A	C	12	6	3		VIT_08s0007g00850	exon	2	aCc/aAc	T/N	NON_SYNONYMOUS_CODING		GSVIVG01034122001	intron	#	#	#	#
Chr08	DL-TAN-8-18	chr8_15023705	DL-TAN-8-18-384	-	[T/C]	15.5 %	29	C	T	20	0	9		VIT_08s0007g00860	exon	3	ttC/ttT	F/F	SYNONYMOUS_CODING		GSVIVG01034121001	exon	3	ttC/ttT	F/F	SYNONYMOUS_CODING
Chr08	DL-TAN-8-18	chr8_15023836	DL-TAN-8-18-253	-	[T/C]	25.9 %	29	T	C	20	6	3		VIT_08s0007g00860	exon	1	Cac/Tac	H/Y	NON_SYNONYMOUS_CODING		GSVIVG01034121001	exon	1	Cac/Tac	H/Y	NON_SYNONYMOUS_CODING
Chr08	DL-TAN-8-18	chr8_15023987	DL-TAN-8-18-102	-	[T/C]	15.0 %	30	C	T	21	0	9		VIT_08s0007g00860	exon	3	ctC/ctT	L/L	SYNONYMOUS_CODING		GSVIVG01034121001	exon	3	ctC/ctT	L/L	SYNONYMOUS_CODING
Chr08	DL-TAN-8-19	chr8_15112901	DL-TAN-8-19-125	+	[T/C]	0.133	30	T	C	24	2	4		VIT_08s0007g00960	exon	2	gTt/gCt	V/A	NON_SYNONYMOUS_CODING		GSVIVG01034108001	exon	2	gTt/gCt	V/A	NON_SYNONYMOUS_CODING
Chr08	DL-TAN-8-19	chr8_15113134	DL-TAN-8-19-358	+	[T/C]	10.3 %	29	C	T	25	2	2		VIT_08s0007g00960	exon	1	Tta/Cta	L/L	SYNONYMOUS_CODING		GSVIVG01034108001	exon	1	Tta/Cta	L/L	SYNONYMOUS_CODING
Chr08	DL-TAN-8-19	chr8_15113262	DL-TAN-8-19-486	+	[T/C]	12.1 %	29	T	C	24	2	3		VIT_08s0007g00960	exon	3	taT/taC	Y/Y	SYNONYMOUS_CODING		GSVIVG01034108001	exon	3	taT/taC	Y/Y	SYNONYMOUS_CODING
Chr08	DL-TAN-8-23	chr8_15398838	DL-TAN-8-23-206	+	[T/C]	13.8 %	29	T	C	22	1	6		VIT_08s0007g01300	exon	3	aaT/aaC	N/N	SYNONYMOUS_CODING		GSVIVG01034072001	exon	3	aaT/aaC	N/N	SYNONYMOUS_CODING
Chr08	DL-TAN-8-23	chr8_15399198	DL-TAN-8-23-566	+	[A/G]	22.4 %	29	G	A	18	2	9		VIT_08s0007g01300	exon	3	ccG/ccA	P/P	SYNONYMOUS_CODING		GSVIVG01034072001	exon	3	ccG/ccA	P/P	SYNONYMOUS_CODING
Chr08	DL-TAN-8-24	chr8_15401436	DL-TAN-8-24-503	-	[T/C]	43.1 %	29	C	T	11	7	11		VIT_08s0007g01310	exon	3	cgC/cgT	R/R	SYNONYMOUS_CODING		GSVIVG01034071001	exon	3	cgC/cgT	R/R	SYNONYMOUS_CODING
Chr08	DL-TAN-8-24	chr8_15401741	DL-TAN-8-24-198	-	[T/C]	39.7 %	29	T	C	11	5	13		VIT_08s0007g01310	exon	1	Ttg/Ctg	L/L	SYNONYMOUS_CODING		GSVIVG01034071001	intron	#	#	#	#
Chr08	DL-TAN-8-25	chr8_15413243	DL-TAN-8-25-368	-	[T/C]	19.0 %	29	C	T	19	1	9		VIT_08s0007g01330	exon	3	ttC/ttT	F/F	SYNONYMOUS_CODING		intergenic-8	intergenic	#	#	#	#
Chr08	DL-TAN-8-25	chr8_15413447	DL-TAN-8-25-164	-	[A/C]	10.3 %	29	A	C	24	1	4		VIT_08s0007g01330	exon	3	gcA/gcC	A/A	SYNONYMOUS_CODING		intergenic-8	intergenic	#	#	#	#
Chr08	DL-TAN-8-25	chr8_15413532	DL-TAN-8-25-79	-	[T/C]	17.9 %	28	C	T	19	1	8		VIT_08s0007g01330	exon	2	gCc/gTc	A/V	NON_SYNONYMOUS_CODING		intergenic-8	intergenic	#	#	#	#
Chr08	DL-TAN-8-26	chr8_15426837	DL-TAN-8-26-582	+	[A/G]	17.4 %	23	A	G	19	4	0		VIT_08s0007g01340	intron	#	#	#	#		GSVIVG01034068001	intron	#	#	#	#
Chr08	DL-TAN-8-27	chr8_15526393*	DL-TAN-8-27-371	-	[T/C]	0	15	C	T	15	0	0		VIT_08s0007g01450	intron	#N/A	#N/A	#N/A	#N/A		GSVIVG01034054001	intron	#N/A	#N/A	#N/A	#N/A
Chr08	DL-TAN-8-28	chr8_15593249	DL-TAN-8-28-34	+	[T/C]	37.9 %	29	C	T	11	4	14		VIT_08s0007g01490	exon	2	aCa/aTa	T/I	NON_SYNONYMOUS_CODING		GSVIVG01034048001	exon	2	aCa/aTa	T/I	NON_SYNONYMOUS_CODING
Chr08	DL-TAN-8-28	chr8_15593547	DL-TAN-8-28-332	+	[T/C]	17.2 %	29	C	T	21	2	6		VIT_08s0007g01490	exon	3	atT/atC	I/I	SYNONYMOUS_CODING		GSVIVG01034048001	exon	3	atT/atC	I/I	SYNONYMOUS_CODING
Chr08	DL-TAN-8-28	chr8_15593781	DL-TAN-8-28-566	+	[A/T]	36.2 %	29	T	A	12	4	13		VIT_08s0007g01490	intron	#	#	#	#		GSVIVG01034048001	intron	#	#	#	#
Chr08	DL-TAN-8-29	chr8_15599269	DL-TAN-8-29-298	-	[C/G]	6.9 %	29	C	G	27	2	0		VIT_08s0007g01500	exon	2	aCc/aGc	T/S	NON_SYNONYMOUS_CODING		GSVIVG01034046001	exon	2	aCc/aGc	T/S	NON_SYNONYMOUS_CODING
Chr08	DL-TAN-8-29	chr8_15599469	DL-TAN-8-29-98	-	[A/G]	8.6 %	29	G	A	26	2	1		VIT_08s0007g01500	exon	3	agG/agA	R/R	SYNONYMOUS_CODING		GSVIVG01034046001	exon	3	agG/agA	R/R	SYNONYMOUS_CODING
Chr08	DL-TAN-8-30	chr8_15637718	DL-TAN-8-30-614	-	[A/G]	3.4 %	29	A	G	27	0	2		VIT_08s0007g01540	exon	2	cAa/cGa	Q/R	NON_SYNONYMOUS_CODING		GSVIVG01034041001	exon	2	cAa/cGa	Q/R	NON_SYNONYMOUS_CODING
Chr08	DL-TAN-8-31	chr8_15660119	DL-TAN-8-31-78	+	[A/C]	45.0 %	30	C	A	11	8	11		VIT_08s0007g01550	exon	3	gcA/gcC	A/A	SYNONYMOUS_CODING		GSVIVG01034040001	exon	3	gcA/gcC	A/A	SYNONYMOUS_CODING
Chr08	DL-TAN-8-31	chr8_15660483	DL-TAN-8-31-442	+	[A/G]	46.7 %	30	A	G	11	9	10		VIT_08s0007g01550	exon	1	Ggt/Agt	G/S	NON_SYNONYMOUS_CODING		GSVIVG01034040001	intron	#	#	#	#
Chr08	DL-TAN-8-32	chr8_15691932	DL-TAN-8-32-185	+	[A/G]	29.2 %	24	A	G	15	5	4		VIT_08s0007g01590	intron	#	#	#	#		GSVIVG01034034001	intron	#	#	#	#
Chr08	DL-TAN-8-32	chr8_15692130	DL-TAN-8-32-383	+	[C/G]	12.5 %	24	C	G	20	2	2		VIT_08s0007g01590	exon	3	acG/acC	T/T	SYNONYMOUS_CODING		GSVIVG01034034001	exon	3	acG/acC	T/T	SYNONYMOUS_CODING
Chr08	DL-TAN-8-32	chr8_15692169	DL-TAN-8-32-422	+	[A/G]	16.7 %	24	G	A	19	3	2		VIT_08s0007g01590	exon	3	gcG/gcA	A/A	SYNONYMOUS_CODING		GSVIVG01034034001	exon	3	gcG/gcA	A/A	SYNONYMOUS_CODING
Chr08	DL-TAN-8-32	chr8_15692345	DL-TAN-8-32-598	+	[T/C]	10.4 %	24	T	C	21	2	1		VIT_08s0007g01590	exon	2	tTa/tCa	L/S	NON_SYNONYMOUS_CODING		GSVIVG01034034001	exon	2	tTa/tCa	L/S	NON_SYNONYMOUS_CODING
Chr08	DL-TAN-8-33	chr8_15693759	DL-TAN-8-33-579	-	[A/G]	44.8 %	29	A	G	11	8	10		VIT_08s0007g01600	exon	2	aGt/aAt	S/N	NON_SYNONYMOUS_CODING		GSVIVG01034033001	exon	2	aGt/aAt	S/N	NON_SYNONYMOUS_CODING
Chr08	DL-TAN-8-33	chr8_15693899	DL-TAN-8-33-439	-	[T/C]	48.3 %	29	C	T	8	7	14		VIT_08s0007g01600	exon	3	atC/atT	I/I	SYNONYMOUS_CODING		GSVIVG01034033001	exon	3	atC/atT	I/I	SYNONYMOUS_CODING
Chr08	DL-TAN-8-33	chr8_15693995	DL-TAN-8-33-343	-	[T/C]	6.9 %	29	C	T	25	0	4		VIT_08s0007g01600	exon	3	atC/atT	I/I	SYNONYMOUS_CODING		GSVIVG01034033001	exon	3	atC/atT	I/I	SYNONYMOUS_CODING
Chr08	DL-TAN-8-34	chr8_15713893	DL-TAN-8-34-236	+	[C/G]	32.6 %	23	G	C	14	6	3		VIT_08s0007g01620	exon	3	ttG/ttC	L/F	NON_SYNONYMOUS_CODING		GSVIVG01034031001	intron	#	#	#	#
Chr08	DL-TAN-8-34	chr8_15714298	DL-TAN-8-34-641	+	[A/G]	21.7 %	23	G	A	17	4	2		VIT_08s0007g01620	exon	3	ggG/ggA	G/G	SYNONYMOUS_CODING		GSVIVG01034031001	exon	3	ggG/ggA	G/G	SYNONYMOUS_CODING
Chr08	DL-TAN-8-35	chr8_15715661	DL-TAN-8-35-563	-	[A/G]	10.7 %	28	A	G	22	0	6		VIT_08s0007g01630	exon	3	acA/acG	T/T	SYNONYMOUS_CODING		intergenic-8	intergenic	#	#	#	#
Chr08	DL-TAN-8-35	chr8_15716024	DL-TAN-8-35-200	-	[T/C]	44.6 %	28	T	C	10	7	11		VIT_08s0007g01630	exon	3	ggC/ggT	G/G	SYNONYMOUS_CODING		intergenic-8	intergenic	#	#	#	#
Chr08	DL-TAN-8-36	chr8_15722374	DL-TAN-8-36-162	+	[T/C]	48.1 %	26	T	C	9	8	9		VIT_08s0007g01640	exon	3	ggC/ggT	G/G	SYNONYMOUS_CODING		GSVIVG01034028001	exon	3	ggC/ggT	G/G	SYNONYMOUS_CODING
Chr08	DL-TAN-8-36	chr8_15722455	DL-TAN-8-36-243	+	[T/G]	9.6 %	26	T	G	21	0	5		VIT_08s0007g01640	exon	3	ccT/ccG	P/P	SYNONYMOUS_CODING		GSVIVG01034028001	exon	3	ccT/ccG	P/P	SYNONYMOUS_CODING
Chr08	DL-TAN-8-38	chr8_15736563	DL-TAN-8-38-242	-	[A/G]	43.3 %	30	G	A	9	5	16		VIT_08s0007g01650	intron	#	#	#	#		GSVIVG01034027001	intron	#	#	#	#
Chr08	DL-TAN-8-39	chr8_15745393	DL-TAN-8-39-324	+	[A/T]	40.6 %	16	A	T	8	5	3		VIT_08s0007g01660	intron	#	#	#	#		GSVIVG01034026001	intron	#	#	#	#
Chr08	DL-TAN-8-39	chr8_15745667	DL-TAN-8-39-598	+	[A/G]	3.1 %	16	G	A	15	0	1		VIT_08s0007g01660	exon	2	tCt/tTt	S/F	NON_SYNONYMOUS_CODING		GSVIVG01034026001	exon	2	tCt/tTt	S/F	NON_SYNONYMOUS_CODING
Chr08	DL-TAN-8-40	chr8_15975054	DL-TAN-8-40-39	-	[T/C]	1.7 %	30	T	C	29	0	1		VIT_08s0007g01900	exon	1	Ttg/Ctg	L/L	SYNONYMOUS_CODING		GSVIVG01034004001	exon	1	Ttg/Ctg	L/L	SYNONYMOUS_CODING
Chr08	DL-TAN-8-41	chr8_15990080	DL-TAN-8-41-44	+	[A/C]	35.0 %	30	C	A	12	3	15		VIT_08s0007g01910	exon	3	gcA/gcC	A/A	SYNONYMOUS_CODING		GSVIVG01034003001	exon	3	gcA/gcC	A/A	SYNONYMOUS_CODING
Chr08	DL-TAN-8-41	chr8_15990467	DL-TAN-8-41-431	+	[T/C]	1.7 %	30	C	T	29	0	1		VIT_08s0007g01910	exon	3	agC/agT	S/S	SYNONYMOUS_CODING		GSVIVG01034003001	exon	3	agC/agT	S/S	SYNONYMOUS_CODING
Chr08	DL-TAN-8-42	chr8_16006706	DL-TAN-8-42-327	+	[A/G]	35.7 %	28	A	G	13	5	10		VIT_08s0007g01930	exon	1	Gtt/Att	V/I	NON_SYNONYMOUS_CODING		GSVIVG01033999001	exon	1	Gtt/Att	V/I	NON_SYNONYMOUS_CODING
Chr08	DL-TAN-8-43	chr8_16046737	DL-TAN-8-43-174	-	[T/C]	23.2 %	28	C	T	19	4	5		VIT_08s0007g01990	exon	3	atC/atT	I/I	SYNONYMOUS_CODING		GSVIVG01033992001	exon	3	atC/atT	I/I	SYNONYMOUS_CODING
Chr08	DL-TAN-8-43	chr8_16046887	DL-TAN-8-43-24	-	[T/C]	28.6 %	28	T	C	17	5	6		VIT_08s0007g01990	exon	3	cgC/cgT	R/R	SYNONYMOUS_CODING		GSVIVG01033992001	exon	3	cgC/cgT	R/R	SYNONYMOUS_CODING
Chr08	DL-TAN-8-45	chr8_16098227	DL-TAN-8-45-263	+	[T/C]	44.4 %	18	C	T	6	4	8		VIT_08s0007g02030	intron	#	#	#	#		GSVIVG01033986001	intron	#	#	#	#
Chr08	DL-TAN-8-45	chr8_16098280	DL-TAN-8-45-316	+	[A/C]	38.9 %	18	C	A	6	2	10		VIT_08s0007g02030	intron	#	#	#	#		GSVIVG01033986001	intron	#	#	#	#
Chr08	DL-TAN-8-46	chr8_16109967	DL-TAN-8-46-298	+	[C/G]	6.9 %	29	G	C	26	1	2		VIT_08s0007g02050	exon	2	aGc/aCc	S/T	NON_SYNONYMOUS_CODING		GSVIVG01033984001	exon	2	aGc/aCc	S/T	NON_SYNONYMOUS_CODING
Chr08	DL-TAN-8-46	chr8_16110129	DL-TAN-8-46-460	+	[T/C]	50.0 %	29	T	C	7	7	15		VIT_08s0007g02050	exon	2	tCt/tTt	S/F	NON_SYNONYMOUS_CODING		GSVIVG01033984001	exon	2	tCt/tTt	S/F	NON_SYNONYMOUS_CODING
Chr08	DL-TAN-8-47	chr8_16160084	DL-TAN-8-47-251	+	[A/T]	43.8 %	8	T	A	4	3	1		VIT_08s0007g02120	exon	3	gcT/gcA	A/A	SYNONYMOUS_CODING		GSVIVG01033976001	exon	3	gcT/gcA	A/A	SYNONYMOUS_CODING
Chr08	DL-TAN-8-47	chr8_16160199	DL-TAN-8-47-366	+	[C/G]	12.5 %	8	G	C	7	1	0		VIT_08s0007g02120	exon	1	Gtg/Ctg	V/L	NON_SYNONYMOUS_CODING		GSVIVG01033976001	intron	#	#	#	#
Chr08	DL-TAN-8-50	chr8_16440086	DL-TAN-8-50-300	-	[C/G]	3.8 %	26	G	C	24	0	2		VIT_08s0007g02370	exon	1	Gcg/Ccg	A/P	NON_SYNONYMOUS_CODING		GSVIVG01033946001	exon	1	Gcg/Ccg	A/P	NON_SYNONYMOUS_CODING
Chr08	DL-TAN-8-50	chr8_16440330	DL-TAN-8-50-56	-	[T/C]	24.0 %	25	C	T	16	3	6		VIT_08s0007g02370	exon	3	ccT/ccC	P/P	SYNONYMOUS_CODING		GSVIVG01033946001	exon	3	ccT/ccC	P/P	SYNONYMOUS_CODING
Chr08	DL-TAN-8-51	chr8_16452660	DL-TAN-8-51-525	-	[A/C]	10.0 %	20	A	C	16	0	4		VIT_08s0007g02380	exon	3	caA/caC	Q/H	NON_SYNONYMOUS_CODING		intergenic-8	intergenic	#	#	#	#
Chr08	DL-TAN-8-51	chr8_16452801	DL-TAN-8-51-384	-	[T/C]	5.0 %	20	T	C	18	0	2		VIT_08s0007g02380	exon	3	gcT/gcC	A/A	SYNONYMOUS_CODING		intergenic-8	intergenic	#	#	#	#
Chr08	DL-TAN-8-52	chr8_16557620	DL-TAN-8-52-436	-	[A/G]	45.0 %	10	G	A	5	4	1		VIT_08s0007g02450	intron	#	#	#	#		GSVIVG01033940001	intron	#	#	#	#
Chr08	DL-TAN-8-54	chr8_16587542	DL-TAN-8-54-427	-	[A/G]	25.0 %	18	G	A	12	3	3		VIT_08s0007g02460	exon	1	Ggt/Agt	G/S	NON_SYNONYMOUS_CODING		GSVIVG01033937001	exon	1	Ggt/Agt	G/S	NON_SYNONYMOUS_CODING
Chr08	DL-TAN-8-55	chr8_16595929	DL-TAN-8-55-587	-	[A/G]	20.6 %	17	A	G	11	1	5		VIT_08s0007g02470	exon	1	Gtt/Att	V/I	NON_SYNONYMOUS_CODING		GSVIVG01033935001	exon	1	Gtt/Att	V/I	NON_SYNONYMOUS_CODING
Chr08	DL-TAN-8-55	chr8_16596394	DL-TAN-8-55-122	-	[T/G]	5.9 %	17	T	G	15	0	2		VIT_08s0007g02470	exon	1	Tca/Gca	S/A	NON_SYNONYMOUS_CODING		GSVIVG01033935001	exon	1	Tca/Gca	S/A	NON_SYNONYMOUS_CODING
Chr09	V1438AF	chr9_3055275	V1438AF-253	+	[T/C]	6.7 %	30	C	T	26	0	4		VIT_09s0002g03380	intron	#	#	#	#		GSVIVG01016969001	intron	#	#	#	#
Chr09	16975R7	chr9_3108022	16975R7-537	-	[A/T]	26.1 %	23	T	A	15	4	4		VIT_09s0002g03440	intron	#	#	#	#		GSVIVG01016975001	intron	#	#	#	#
Chr09	16975R7	chr9_3108411	16975R7-149	-	[A/G]	32.1 %	28	A	G	15	5	8		VIT_09s0002g03440	exon	3	tgT/tgC	C/C	SYNONYMOUS_CODING		GSVIVG01016975001	exon	3	tgT/tgC	C/C	SYNONYMOUS_CODING
Chr09	16977F7	chr9_3124540	16977F7-378	-	[A/G]	48.1 %	26	A	G	7	6	13		VIT_09s0002g03450	intron	#	#	#	#		GSVIVG01016977001	intron	#	#	#	#
Chr09	16977F7	chr9_3124682	16977F7-236	-	[A/C]	3.7 %	27	C	A	25	0	2		VIT_09s0002g03450	exon	3	ttC/ttA	F/L	NON_SYNONYMOUS_CODING		GSVIVG01016977001	exon	3	ttC/ttA	F/L	NON_SYNONYMOUS_CODING
Chr09	16978R7	chr9_3128547	16978R7-145	+	[T/C]	15.0 %	20	C	T	15	1	4		VIT_09s0002g03460	exon	3	agG/agA	R/R	SYNONYMOUS_CODING		GSVIVG01016978001	exon	3	agG/agA	R/R	SYNONYMOUS_CODING
Chr09	16978R7	chr9_3128692	16978R7-290	+	[T/C]	46.2 %	13	C	T	4	3	6		VIT_09s0002g03460	exon	3	ggG/ggA	G/G	SYNONYMOUS_CODING		GSVIVG01016978001	exon	3	ggG/ggA	G/G	SYNONYMOUS_CODING
Chr09	16978R7	chr9_3128763	16978R7-361	+	[T/G]	46.2 %	13	G	T	4	3	6		VIT_09s0002g03460	exon	1	Caa/Aaa	Q/K	NON_SYNONYMOUS_CODING		GSVIVG01016978001	exon	1	Caa/Aaa	Q/K	NON_SYNONYMOUS_CODING
Chr09	16979F7	chr9_3131484	16979F7-155	+	[T/C]	7.7 %	26	T	C	22	0	4		VIT_09s0002g03470	exon	2	tTa/tCa	L/S	NON_SYNONYMOUS_CODING		GSVIVG01016979001	exon	2	tTa/tCa	L/S	NON_SYNONYMOUS_CODING
Chr09	16979F7	chr9_3131660*	16979F7-331	+	[A/G]	#N/A	26	A	G	26	0	0		VIT_09s0002g03470	intron	#N/A	#N/A	#N/A	#N/A		GSVIVG01016979001	intron	#N/A	#N/A	#N/A	#N/A
Chr09	16979F7	chr9_3131845	16979F7-516	+	[T/G]	7.7 %	26	T	G	22	0	4		VIT_09s0002g03470	exon	3	ggT/ggG	G/G	SYNONYMOUS_CODING		GSVIVG01016979001	intron	#	#	#	#
Chr09	16998R8	chr9_3319345	16998R8-122	+	[T/G]	29.3 %	29	T	G	16	4	9		VIT_09s0002g03630	exon	3	acA/acC	T/T	SYNONYMOUS_CODING		GSVIVG01016998001	exon	3	acA/acC	T/T	SYNONYMOUS_CODING
Chr09	17005R7	chr9_3397343	17005R7-367	-	[A/T]	5.2 %	29	A	T	27	1	1		VIT_09s0002g03700	intron	#	#	#	#		GSVIVG01017005001	intron	#	#	#	#
Chr09	17005R7	chr9_3397472	17005R7-238	-	[A/G]	22.4 %	29	A	G	17	1	11		VIT_09s0002g03700	intron	#	#	#	#		GSVIVG01017005001	intron	#	#	#	#
Chr09	17005R7	chr9_3397661	17005R7-49	-	[A/G]	5.0 %	30	G	A	28	1	1		VIT_09s0002g03700	exon	3	aaC/aaT	N/N	SYNONYMOUS_CODING		GSVIVG01017005001	exon	3	aaC/aaT	N/N	SYNONYMOUS_CODING
Chr09	17011F7	chr9_3440032	17011F7-59	+	[A/C]	2.5 %	20	C	A	19	0	1		VIT_09s0002g03750	exon	2	cCg/cAg	P/Q	NON_SYNONYMOUS_CODING		GSVIVG01017011001	exon	2	cCg/cAg	P/Q	NON_SYNONYMOUS_CODING
Chr09	17011F7	chr9_3440258	17011F7-285	+	[C/G]	37.0 %	23	C	G	9	3	11		VIT_09s0002g03750	exon	3	tcC/tcG	S/S	SYNONYMOUS_CODING		GSVIVG01017011001	exon	3	tcC/tcG	S/S	SYNONYMOUS_CODING
Chr09	17011F7	chr9_3440325	17011F7-352	+	[A/G]	37.0 %	23	G	A	9	3	11		VIT_09s0002g03750	exon	1	Ggt/Agt	G/S	NON_SYNONYMOUS_CODING		GSVIVG01017011001	exon	1	Ggt/Agt	G/S	NON_SYNONYMOUS_CODING
Chr09	17014R7	chr9_3468391	17014R7-374	-	[A/C]	15.6 %	16	C	A	11	0	5		VIT_09s0002g03780	intron	#	#	#	#		GSVIVG01017014001	intron	#	#	#	#
Chr09	17014R7	chr9_3468705	17014R7-60	-	[A/G]	41.4 %	29	A	G	11	6	12		VIT_09s0002g03780	intron	#	#	#	#		GSVIVG01017014001	intron	#	#	#	#
Chr09	17030R8	chr9_3602461	17030R8-241	-	[A/G]	21.7 %	30	A	G	18	1	11		VIT_09s0002g03890	exon	3	ttT/ttC	F/F	SYNONYMOUS_CODING		GSVIVG01017030001	exon	3	ttT/ttC	F/F	SYNONYMOUS_CODING
Chr09	17031F8	chr9_3628977	17031F8-53	-	[T/C]	20.7 %	29	T	C	18	1	10		VIT_09s0002g03910	exon	3	atT/atC	I/I	SYNONYMOUS_CODING		GSVIVG01017031001	exon	3	atT/atC	I/I	SYNONYMOUS_CODING
Chr09	17035R8	chr9_3674215	17035R8-471	-	[T/C]	7.1 %	21	T	C	19	1	1		VIT_09s0002g03950	intron	#	#	#	#		GSVIVG01017035001	intron	#	#	#	#
Chr09	17040F4	chr9_3701680	17040F4-396	-	[T/C]	13.0 %	23	C	T	17	0	6		VIT_09s0002g04000	exon	3	agC/agT	S/S	SYNONYMOUS_CODING		GSVIVG01017040001	exon	3	agC/agT	S/S	SYNONYMOUS_CODING
Chr09	17040F4	chr9_3701877	17040F4-199	-	[A/G]	20.0 %	25	G	A	15	0	10		VIT_09s0002g04000	exon	1	Gtt/Att	V/I	NON_SYNONYMOUS_CODING		GSVIVG01017040001	exon	1	Gtt/Att	V/I	NON_SYNONYMOUS_CODING
Chr09	17044F8	chr9_3740055	17044F8-283	-	[C/G]	43.3 %	30	C	G	10	6	14		VIT_09s0002g04060	exon	3	caC/caG	H/Q	NON_SYNONYMOUS_CODING		GSVIVG01017044001	exon	3	caC/caG	H/Q	NON_SYNONYMOUS_CODING
Chr09	17044F8	chr9_3740277	17044F8-61	-	[C/G]	43.3 %	30	G	C	12	8	10		VIT_09s0002g04060	exon	3	gaC/gaG	D/E	NON_SYNONYMOUS_CODING		GSVIVG01017044001	exon	3	gaC/gaG	D/E	NON_SYNONYMOUS_CODING
Chr09	17049R7	chr9_3780185	17049R7-208	-	[A/T]	16.7 %	30	A	T	21	1	8		VIT_09s0002g04110	intron	#	#	#	#		GSVIVG01017049001	intron	#	#	#	#
Chr09	17049R7	chr9_3780275	17049R7-118	-	[T/C]	15.0 %	30	C	T	23	2	5		VIT_09s0002g04110	intron	#	#	#	#		GSVIVG01017049001	intron	#	#	#	#
Chr09	17049R7	chr9_3780328	17049R7-65	-	[T/C]	15.0 %	30	T	C	23	2	5		VIT_09s0002g04110	exon	3	tcA/tcG	S/S	SYNONYMOUS_CODING		GSVIVG01017049001	exon	3	tcA/tcG	S/S	SYNONYMOUS_CODING
Chr09	17050F6	chr9_3787340	17050F6-260	+	[A/G]	48.1 %	27	A	G	9	8	10		VIT_09s0002g04120	intron	#	#	#	#		GSVIVG01017050001	intron	#	#	#	#
Chr09	17050F6	chr9_3787390	17050F6-310	+	[A/T]	48.1 %	27	A	T	9	8	10		VIT_09s0002g04120	intron	#	#	#	#		GSVIVG01017050001	intron	#	#	#	#
Chr09	17050F6	chr9_3787485	17050F6-405	+	[A/C]	35.2 %	27	C	A	12	4	11		VIT_09s0002g04120	exon	2	gCg/gAg	A/E	NON_SYNONYMOUS_CODING		GSVIVG01017050001	exon	2	gCg/gAg	A/E	NON_SYNONYMOUS_CODING
Chr09	17052F7	chr9_3808121	17052F7-179	+	[A/T]	13.5 %	26	A	T	20	1	5		VIT_09s0002g04130	exon	3	ccA/ccT	P/P	SYNONYMOUS_CODING		GSVIVG01017052001	exon	3	ccA/ccT	P/P	SYNONYMOUS_CODING
Chr09	17052F7	chr9_3808319	17052F7-377	+	[A/G]	30.8 %	26	A	G	12	2	12		VIT_09s0002g04130	exon	3	agA/agG	R/R	SYNONYMOUS_CODING		GSVIVG01017052001	exon	3	agA/agG	R/R	SYNONYMOUS_CODING
Chr09	17054R7	chr9_3818761	17054R7-115	+	[T/G]	9.3 %	27	G	T	23	1	3		VIT_09s0002g04150	exon	1	Cac/Aac	H/N	NON_SYNONYMOUS_CODING		GSVIVG01017054001	exon	1	Cac/Aac	H/N	NON_SYNONYMOUS_CODING
Chr09	17057F7	chr9_3835584	17057F7-323	-	[A/T]	25.0 %	28	A	T	20	6	2		VIT_09s0002g04180	intron	#	#	#	#		GSVIVG01017057001	intron	#	#	#	#
Chr09	17057F7	chr9_3835746	17057F7-161	-	[T/C]	14.8 %	27	C	T	22	3	2		VIT_09s0002g04180	intron	#	#	#	#		GSVIVG01017057001	intron	#	#	#	#
Chr09	17057F7	chr9_3835792	17057F7-115	-	[A/T]	15.4 %	26	A	T	22	4	0		VIT_09s0002g04180	exon	3	ggA/ggT	G/G	SYNONYMOUS_CODING		GSVIVG01017057001	exon	3	ggA/ggT	G/G	SYNONYMOUS_CODING
Chr09	17062F4	chr9_3884249	17062F4-127	+	[A/T]	23.3 %	30	A	T	17	1	12		VIT_09s0002g04240	intron	#	#	#	#		GSVIVG01017062001	intron	#	#	#	#
Chr09	17062F4	chr9_3884324	17062F4-202	+	[A/G]	16.7 %	30	G	A	22	2	6		VIT_09s0002g04240	intron	#	#	#	#		GSVIVG01017062001	intron	#	#	#	#
Chr09	17064F7	chr9_3899380	17064F7-577	-	[T/C]	13.0 %	27	T	C	20	0	7		VIT_09s0002g04260	intron	#	#	#	#		GSVIVG01017064001	intron	#	#	#	#
Chr09	17064F7	chr9_3899455	17064F7-502	-	[T/C]	5.6 %	27	T	C	24	0	3		VIT_09s0002g04260	intron	#	#	#	#		GSVIVG01017064001	intron	#	#	#	#
Chr09	17064F7	chr9_3899649	17064F7-308	-	[T/C]	14.8 %	27	T	C	19	0	8		VIT_09s0002g04260	exon	3	agC/agT	S/S	SYNONYMOUS_CODING		GSVIVG01017064001	exon	3	agC/agT	S/S	SYNONYMOUS_CODING
Chr09	17075R6	chr9_4003097	17075R6-693	-	[T/C]	6.9 %	29	C	T	26	1	2		VIT_09s0002g04370	exon	3	gtG/gtA	V/V	SYNONYMOUS_CODING		GSVIVG01017075001	intron	#	#	#	#
Chr09	17075R6	chr9_4003239	17075R6-551	-	[A/C]	15.5 %	29	C	A	23	3	3		VIT_09s0002g04370	exon	1	Gca/Tca	A/S	NON_SYNONYMOUS_CODING		GSVIVG01017075001	exon	1	Gca/Tca	A/S	NON_SYNONYMOUS_CODING
Chr09	17075R6	chr9_4003330	17075R6-460	-	[A/G]	29.3 %	29	A	G	13	1	15		VIT_09s0002g04370	exon	2	tTg/tCg	L/S	NON_SYNONYMOUS_CODING		GSVIVG01017075001	exon	2	tTg/tCg	L/S	NON_SYNONYMOUS_CODING
Chr09	17075R6	chr9_4003490	17075R6-300	-	[A/G]	10.3 %	29	A	G	24	1	4		VIT_09s0002g04370	exon	3	tcT/tcC	S/S	SYNONYMOUS_CODING		GSVIVG01017075001	exon	3	tcT/tcC	S/S	SYNONYMOUS_CODING
Chr09	17076R8	chr9_4013835	17076R8-489	-	[A/G]	32.7 %	26	A	G	10	1	15		VIT_09s0002g04380	intron	#	#	#	#		GSVIVG01017076001	intron	#	#	#	#
Chr09	17076R8	chr9_4014026	17076R8-298	-	[T/C]	20.4 %	27	C	T	17	1	9		VIT_09s0002g04380	intron	#	#	#	#		GSVIVG01017076001	intron	#	#	#	#
Chr09	17080R4	chr9_4042527	17080R4-603	-	[A/G]	29.6 %	27	A	G	16	5	6		VIT_09s0002g04430	exon	1	Ttg/Ctg	L/L	SYNONYMOUS_CODING		GSVIVG01017080001	exon	1	Ttg/Ctg	L/L	SYNONYMOUS_CODING
Chr09	17080R4	chr9_4042753	17080R4-377	-	[T/C]	14.8 %	27	C	T	20	1	6		VIT_09s0002g04430	exon	3	cgA/cgG	R/R	SYNONYMOUS_CODING		GSVIVG01017080001	exon	3	cgA/cgG	R/R	SYNONYMOUS_CODING
Chr09	17080R4	chr9_4042873	17080R4-257	-	[T/G]	18.5 %	27	T	G	19	2	6		VIT_09s0002g04430	exon	3	ccA/ccC	P/P	SYNONYMOUS_CODING		GSVIVG01017080001	exon	3	ccA/ccC	P/P	SYNONYMOUS_CODING
Chr09	17082R7	chr9_4054494	17082R7-475	-	[A/T]	17.9 %	28	T	A	20	2	6		VIT_09s0002g04450	exon	3	gaA/gaT	E/D	NON_SYNONYMOUS_CODING		GSVIVG01017082001	exon	3	gaA/gaT	E/D	NON_SYNONYMOUS_CODING
Chr09	17082R7	chr9_4054598	17082R7-371	-	[A/G]	21.4 %	28	A	G	19	3	6		VIT_09s0002g04450	exon	2	aTg/aCg	M/T	NON_SYNONYMOUS_CODING		GSVIVG01017082001	intron	#	#	#	#
Chr09	17082R7	chr9_4054684	17082R7-285	-	[T/C]	20.4 %	27	C	T	18	2	7		VIT_09s0002g04450	exon	1	Gta/Ata	V/I	NON_SYNONYMOUS_CODING		GSVIVG01017082001	exon	1	Gta/Ata	V/I	NON_SYNONYMOUS_CODING
Chr09	17082R7	chr9_4054902	17082R7-67	-	[T/C]	19.6 %	28	T	C	19	2	7		VIT_09s0002g04450	exon	3	ttA/ttG	L/L	SYNONYMOUS_CODING		GSVIVG01017082001	exon	3	ttA/ttG	L/L	SYNONYMOUS_CODING
Chr09	17084R7	chr9_4062548	17084R7-232	+	[A/G]	13.5 %	26	A	G	20	1	5		VIT_09s0002g04460	intron	#	#	#	#		GSVIVG01017084001	intron	#	#	#	#
Chr09	17086F8	chr9_4071666	17086F8-277	-	[A/T]	32.5 %	20	T	A	10	3	7		VIT_09s0002g04480	intron	#	#	#	#		GSVIVG01017086001	intron	#	#	#	#
Chr09	17086F8	chr9_4071706	17086F8-237	-	[T/C]	11.9 %	21	T	C	16	0	5		VIT_09s0002g04480	intron	#	#	#	#		GSVIVG01017086001	intron	#	#	#	#
Chr09	17089F8	chr9_4091243	17089F8-319	-	[A/G]	36.7 %	30	G	A	11	3	16		VIT_09s0002g04500	exon	1	Gtt/Att	V/I	NON_SYNONYMOUS_CODING		GSVIVG01017089001	exon	1	Gtt/Att	V/I	NON_SYNONYMOUS_CODING
Chr09	17089F8	chr9_4091468	17089F8-94	-	[A/C]	8.3 %	30	C	A	25	0	5		VIT_09s0002g04500	exon	1	Ctc/Atc	L/I	NON_SYNONYMOUS_CODING		GSVIVG01017089001	exon	1	Ctc/Atc	L/I	NON_SYNONYMOUS_CODING
Chr09	17097R8	chr9_4139812	17097R8-408	-	[A/G]	22.4 %	29	G	A	18	2	9		VIT_09s0002g04560	exon	1	Cac/Tac	H/Y	NON_SYNONYMOUS_CODING		GSVIVG01017097001	exon	1	Cac/Tac	H/Y	NON_SYNONYMOUS_CODING
Chr09	17105R8	chr9_4190483	17105R8-304	-	[A/C]	7.7 %	13	A	C	12	1	0		VIT_09s0002g04630	exon	3	tcT/tcG	S/S	SYNONYMOUS_CODING		GSVIVG01017105001	exon	3	tcT/tcG	S/S	SYNONYMOUS_CODING
Chr09	17105R8	chr9_4190733	17105R8-54	-	[A/G]	8.3 %	12	G	A	11	1	0		VIT_09s0002g04630	exon	1	Tat/Cat	Y/H	NON_SYNONYMOUS_CODING		GSVIVG01017105001	exon	1	Tat/Cat	Y/H	NON_SYNONYMOUS_CODING
Chr09	17107R4	chr9_4204105	17107R4-214	+	[A/G]	21.4 %	14	A	G	10	2	2		VIT_09s0002g04660	exon	3	taT/taC	Y/Y	SYNONYMOUS_CODING		GSVIVG01017107001	exon	3	taT/taC	Y/Y	SYNONYMOUS_CODING
Chr09	17107R4	chr9_4204168	17107R4-277	+	[T/C]	27.3 %	11	T	C	8	3	0		VIT_09s0002g04660	exon	3	agA/agG	R/R	SYNONYMOUS_CODING		GSVIVG01017107001	exon	3	agA/agG	R/R	SYNONYMOUS_CODING
Chr09	17110F8	chr9_4244074	17110F8-102	+	[A/G]	19.0 %	29	G	A	18	0	11		VIT_09s0002g04680	exon	3	ttA/ttG	L/L	SYNONYMOUS_CODING		GSVIVG01017110001	exon	3	ttA/ttG	L/L	SYNONYMOUS_CODING
Chr09	17112R8	chr9_4257295	17112R8-87	+	[T/C]	13.8 %	29	C	T	23	2	4		VIT_09s0002g04700	exon	1	Gat/Aat	D/N	NON_SYNONYMOUS_CODING		GSVIVG01017112001	exon	1	Gat/Aat	D/N	NON_SYNONYMOUS_CODING
Chr09	17112R8	chr9_4257381	17112R8-173	+	[A/G]	13.8 %	29	G	A	23	2	4		VIT_09s0002g04700	exon	2	cCg/cTg	P/L	NON_SYNONYMOUS_CODING		GSVIVG01017112001	exon	2	cCg/cTg	P/L	NON_SYNONYMOUS_CODING
Chr09	17112R8	chr9_4257423	17112R8-215	+	[T/G]	31.7 %	30	T	G	15	4	11		VIT_09s0002g04700	exon	2	gAa/gCa	E/A	NON_SYNONYMOUS_CODING		GSVIVG01017112001	exon	2	gAa/gCa	E/A	NON_SYNONYMOUS_CODING
Chr09	17112R8	chr9_4257730	17112R8-522	+	[T/C]	45.5 %	22	C	T	10	8	4		VIT_09s0002g04700	exon	1	Act/Gct	T/A	NON_SYNONYMOUS_CODING		GSVIVG01017112001	intron	#	#	#	#
Chr09	17115F4	chr9_4300626	17115F4-65	+	[A/G]	35.7 %	28	A	G	18	10	0		VIT_09s0002g04750	exon	3	ttA/ttG	L/L	SYNONYMOUS_CODING		GSVIVG01017115001	exon	3	ttA/ttG	L/L	SYNONYMOUS_CODING
Chr09	17115F4	chr9_4300733	17115F4-172	+	[A/G]	35.7 %	28	A	G	17	9	2		VIT_09s0002g04750	exon	2	cAa/cCa	Q/P	NON_SYNONYMOUS_CODING		GSVIVG01017115001	exon	2	cAa/cCa	Q/P	NON_SYNONYMOUS_CODING
Chr09	17115F4	chr9_4300801	17115F4-240	+	[A/G]	7.4 %	27	G	A	25	2	0		VIT_09s0002g04750	exon	1	Aaa/Gaa	K/E	NON_SYNONYMOUS_CODING		GSVIVG01017115001	exon	1	Aaa/Gaa	K/E	NON_SYNONYMOUS_CODING
Chr09	17115F4	chr9_4300833	17115F4-272	+	[T/C]	7.4 %	27	T	C	25	2	0		VIT_09s0002g04750	exon	3	aaC/aaT	N/N	SYNONYMOUS_CODING		GSVIVG01017115001	exon	3	aaC/aaT	N/N	SYNONYMOUS_CODING
Chr09	17117F7	chr9_4313713	17117F7-137	-	[A/G]	46.0 %	25	G	A	10	8	7		VIT_09s0002g04770	exon	3	atG/atA	M/I	NON_SYNONYMOUS_CODING		GSVIVG01017117001	exon	3	atG/atA	M/I	NON_SYNONYMOUS_CODING
Chr09	17123R4	chr9_4402681	17123R4-258	-	[T/C]	38.9 %	27	T	C	11	5	11		VIT_09s0002g04830	exon	1	Gca/Aca	A/T	NON_SYNONYMOUS_CODING		GSVIVG01017123001	exon	1	Gca/Aca	A/T	NON_SYNONYMOUS_CODING
Chr09	17123R4	chr9_4402848	17123R4-91	-	[T/C]	5.6 %	27	C	T	24	0	3		VIT_09s0002g04830	exon	3	tcG/tcA	S/S	SYNONYMOUS_CODING		GSVIVG01017123001	exon	3	tcG/tcA	S/S	SYNONYMOUS_CODING
Chr09	17129R7	chr9_4438114	17129R7-172	+	[T/C]	8.3 %	30	T	C	26	1	3		VIT_09s0002g04860	exon	3	gcA/gcG	A/A	SYNONYMOUS_CODING		GSVIVG01017129001	exon	3	gcA/gcG	A/A	SYNONYMOUS_CODING
Chr09	17129R7	chr9_4438335	17129R7-393	+	[T/C]	16.7 %	30	T	C	22	2	6		VIT_09s0002g04860	intron	#	#	#	#		GSVIVG01017129001	intron	#	#	#	#
Chr09	17130R4	chr9_4457361	17130R4-338	-	[C/G]	6.7 %	30	G	C	26	0	4		VIT_09s0002g04870	exon	3	atC/atG	I/M	NON_SYNONYMOUS_CODING		GSVIVG01017130001	exon	3	atC/atG	I/M	NON_SYNONYMOUS_CODING
Chr09	17130R4	chr9_4457402	17130R4-297	-	[T/C]	3.3 %	30	T	C	28	0	2		VIT_09s0002g04870	exon	2	aAt/aGt	N/S	NON_SYNONYMOUS_CODING		GSVIVG01017130001	exon	2	aAt/aGt	N/S	NON_SYNONYMOUS_CODING
Chr09	17130R4	chr9_4457532	17130R4-167	-	[T/C]	10.0 %	30	C	T	25	1	4		VIT_09s0002g04870	exon	3	ccG/ccA	P/P	SYNONYMOUS_CODING		GSVIVG01017130001	exon	3	ccG/ccA	P/P	SYNONYMOUS_CODING
Chr09	17152F6	chr9_4746284	17152F6-302	-	[A/T]	41.7 %	30	T	A	10	5	15		VIT_09s0002g05090	exon	3	atT/atA	I/I	SYNONYMOUS_CODING		GSVIVG01017152001	exon	3	atT/atA	I/I	SYNONYMOUS_CODING
Chr09	17152F6	chr9_4746434	17152F6-152	-	[A/T]	13.3 %	30	A	T	22	0	8		VIT_09s0002g05090	exon	3	tcT/tcA	S/S	SYNONYMOUS_CODING		GSVIVG01017152001	exon	3	tcT/tcA	S/S	SYNONYMOUS_CODING
Chr09	17152F6	chr9_4746476	17152F6-110	-	[T/G]	38.3 %	30	T	G	10	3	17		VIT_09s0002g05090	exon	3	gaT/gaG	D/E	NON_SYNONYMOUS_CODING		GSVIVG01017152001	exon	3	gaT/gaG	D/E	NON_SYNONYMOUS_CODING
Chr09	17159F7	chr9_4861024	17159F7-178	+	[T/C]	5.8 %	26	C	T	23	0	3		VIT_09s0002g05160	exon	2	aCg/aTg	T/M	NON_SYNONYMOUS_CODING		GSVIVG01017159001	exon	2	aCg/aTg	T/M	NON_SYNONYMOUS_CODING
Chr09	17159F7	chr9_4861064	17159F7-218	+	[T/C]	28.8 %	26	C	T	13	2	11		VIT_09s0002g05160	exon	3	ggC/ggT	G/G	SYNONYMOUS_CODING		GSVIVG01017159001	exon	3	ggC/ggT	G/G	SYNONYMOUS_CODING
Chr09	17159F7	chr9_4861130	17159F7-284	+	[T/C]	4.0 %	25	T	C	23	0	2		VIT_09s0002g05160	intron	#	#	#	#		GSVIVG01017159001	intron	#	#	#	#
Chr09	17159F7	chr9_4861201	17159F7-355	+	[A/G]	6.0 %	25	A	G	22	0	3		VIT_09s0002g05160	exon	3	aaA/aaG	K/K	SYNONYMOUS_CODING		GSVIVG01017159001	exon	3	aaA/aaG	K/K	SYNONYMOUS_CODING
Chr09	17173R4	chr9_4994429	17173R4-546	-	[A/G]	25.0 %	30	A	G	19	4	7		VIT_09s0002g05270	intron	#	#	#	#		GSVIVG01017173001	intron	#	#	#	#
Chr09	17173R4	chr9_4994540	17173R4-435	-	[A/G]	41.7 %	30	A	G	10	5	15		VIT_09s0002g05270	exon	3	ctT/ctC	L/L	SYNONYMOUS_CODING		GSVIVG01017173001	exon	3	ctT/ctC	L/L	SYNONYMOUS_CODING
Chr09	17174F7	chr9_5009432	17174F7-560	-	[A/G]	32.8 %	29	A	G	16	6	7		VIT_09s0002g05280	exon	2	cAa/cGa	Q/R	NON_SYNONYMOUS_CODING		GSVIVG01017174001	exon	2	cAa/cGa	Q/R	NON_SYNONYMOUS_CODING
Chr09	17174F7	chr9_5009771	17174F7-221	-	[A/T]	10.3 %	29	T	A	23	0	6		VIT_09s0002g05280	intron	#	#	#	#		GSVIVG01017174001	intron	#	#	#	#
Chr09	17174F7	chr9_5009886	17174F7-106	-	[A/T]	5.2 %	29	A	T	26	0	3		VIT_09s0002g05280	exon	1	Acg/Tcg	T/S	NON_SYNONYMOUS_CODING		GSVIVG01017174001	exon	1	Acg/Tcg	T/S	NON_SYNONYMOUS_CODING
Chr09	17175F4	chr9_5012332	17175F4-412	-	[A/T]	33.3 %	9	T	A	6	3	0		VIT_09s0002g05290	intron	#	#	#	#		GSVIVG01017175001	intron	#	#	#	#
Distributed OPA1	NDR01-01	chr19_5818753	NDR01-01-383	-	[A/G]	11.7 %	30	G	A	24	1	5		VIT_19s0014g05430	exon	1	Agc/Ggc	S/G	NON_SYNONYMOUS_CODING		intergenic-19	intergenic	#	#	#	#
Distributed OPA1	vc20998a	chr3_5580409	vc20998a-202	-	[C/G]	29.5 %	22	G	C	10	1	11		VIT_03s0063g02340	exon	1	Gac/Cac	D/H	NON_SYNONYMOUS_CODING		GSVIVG01031942001	intron	#	#	#	#
Distributed OPA1	VV00006A	chr18_13683944	VV00006A-363	+	[A/C]	20.0 %	30	A	C	20	2	8		VIT_18s0001g15570	exon	2	tTt/tGt	F/C	NON_SYNONYMOUS_CODING		GSVIVG01010035001	exon	2	tTt/tGt	F/C	NON_SYNONYMOUS_CODING
Distributed OPA1	VV01652A	chr3_4059110	VV01652A-135	-	[A/G]	44.8 %	29	G	A	11	8	10		VIT_03s0063g00540	exon	2	aAc/aGc	N/S	NON_SYNONYMOUS_CODING		GSVIVG01031752001	exon	2	gTt/gCt	V/A	NON_SYNONYMOUS_CODING
Distributed OPA1	VV03486A	chr9_19505781	VV03486A-172	+	[C/G]	21.7 %	30	C	G	19	2	9		VIT_09s0018g01900	exon	1	Ctt/Gtt	L/V	NON_SYNONYMOUS_CODING		GSVIVG01016126001	exon	1	Ctt/Gtt	L/V	NON_SYNONYMOUS_CODING
Distributed OPA1	VV04641A	chr5_19979447	VV04641A-48	-	[A/G]	13.3 %	30	G	A	24	2	4		VIT_05s0062g01210	exon	1	Gaa/Aaa	E/K	NON_SYNONYMOUS_CODING		GSVIVG01031674001	exon	1	Gaa/Aaa	E/K	NON_SYNONYMOUS_CODING
Distributed OPA1	VV04782A	chr13_8021029	VV04782A-502	-	[A/C]	50.0 %	20	A	C	5	5	10		VIT_13s0074g00390	exon	1	Ctg/Atg	L/M	NON_SYNONYMOUS_CODING		GSVIVG01034704001	exon	1	Ctg/Atg	L/M	NON_SYNONYMOUS_CODING
Distributed OPA1	VV05824A	chr10_1456845	VV05824A-295	-	[A/T]	21.7 %	30	A	T	21	4	5		VIT_10s0003g00160	exon	2	tTt/tAt	F/Y	NON_SYNONYMOUS_CODING		GSVIVG01021100001	intron	#	#	#	#
Distributed OPA1	VV06603A	chr3_17798679	VV06603A-108	+	[C/G]	40.0 %	30	G	C	9	3	18		VIT_03s0017g01660	exon	3	gaG/gaC	E/D	NON_SYNONYMOUS_CODING		intergenic-3	intergenic	#	#	#	#
Distributed OPA1	ACD11-01-02	chr10_8112749	ACD11-01-02-98	+	[T/C]	37.5 %	24	C	T	14	8	2		VIT_10s0003g04580	exon	3	atC/atT	I/I	SYNONYMOUS_CODING		GSVIVG01021615001	exon	3	atC/atT	I/I	SYNONYMOUS_CODING
Distributed OPA1	ETR01-07	chr19_17757172	ETR01-07-149	+	[A/G]	37.9 %	29	A	G	11	4	14		VIT_19s0093g00580	exon	3	agG/agA	R/R	SYNONYMOUS_CODING		GSVIVG01038085001	exon	3	agG/agA	R/R	SYNONYMOUS_CODING
Distributed OPA1	VV00101A	chr18_9933743	VV00101A-107	-	[A/C]	42.3 %	26	A	C	6	2	18		VIT_18s0001g11650	exon	3	gtA/gtC	V/V	SYNONYMOUS_CODING		GSVIVG01009619001	exon	3	gtA/gtC	V/V	SYNONYMOUS_CODING
Distributed OPA1	VV00478A	chr5_7931960	VV00478A-170	+	[A/T]	34.5 %	29	T	A	15	6	8		VIT_05s0049g00930	exon	3	acT/acA	T/T	SYNONYMOUS_CODING		GSVIVG01027802001	exon	3	acT/acA	T/T	SYNONYMOUS_CODING
Distributed OPA1	VV01288A	chr4_4895391	VV01288A-121	+	[T/G]	10.0 %	30	T	G	27	3	0		VIT_04s0008g05450	exon	3	acT/acG	T/T	SYNONYMOUS_CODING		GSVIVG01035853001	exon	3	acT/acG	T/T	SYNONYMOUS_CODING
Distributed OPA1	VV01350A	chr9_344302	VV01350A-242	+	[T/C]	5.0 %	30	C	T	27	0	3		VIT_09s0002g00450	exon	3	atC/atT	I/I	SYNONYMOUS_CODING		GSVIVG01016682001	exon	3	atC/atT	I/I	SYNONYMOUS_CODING
Distributed OPA1	VV02177A	chr11_9127482	VV02177A-363	-	[T/C]	22.4 %	29	T	C	17	1	11		VIT_11s0037g00730	exon	3	gaT/gaC	D/D	SYNONYMOUS_CODING		GSVIVG01023682001	exon	3	gaT/gaC	D/D	SYNONYMOUS_CODING
Distributed OPA1	VV02677A	chr7_16911891	VV02677A-637	+	[A/C]	40.6 %	16	C	A	7	4	5		VIT_07s0031g00750	exon	3	acA/acC	T/T	SYNONYMOUS_CODING		GSVIVG01022141001	exon	3	acA/acC	T/T	SYNONYMOUS_CODING
Distributed OPA1	VV03025A	chr8_18230976	VV03025A-374	+	[A/T]	15.4 %	13	T	A	10	1	2		VIT_08s0007g04270	exon	3	tcT/tcA	S/S	SYNONYMOUS_CODING		GSVIVG01033736001	exon	3	tcT/tcA	S/S	SYNONYMOUS_CODING
Distributed OPA1	VV04008A	chr7_7228605	VV04008A-222	-	[T/C]	41.3 %	23	C	T	11	7	5		VIT_07s0005g04130	exon	3	taT/taC	Y/Y	SYNONYMOUS_CODING		GSVIVG01028404001	exon	3	taT/taC	Y/Y	SYNONYMOUS_CODING
Distributed OPA1	VV04375A	chr3_16378572	VV04375A-468	+	[A/G]	45.0 %	30	G	A	8	5	17		VIT_03s0017g01000	exon	3	gcG/gcA	A/A	SYNONYMOUS_CODING		GSVIVG01015722001	exon	3	gcG/gcA	A/A	SYNONYMOUS_CODING
Distributed OPA1	VV04521A	chr5_1809400	VV04521A-343	-	[A/C]	38.2 %	17	C	A	10	6	1		VIT_05s0077g02300	exon	1	Cgg/Agg	R/R	SYNONYMOUS_CODING		GSVIVG01035142001	intron	#	#	#	#
Distributed OPA1	VV04662A	chr8_1071559	VV04662A-573	+	[T/C]	39.7 %	29	C	T	9	3	17		VIT_08s0056g00740	exon	3	atT/atC	I/I	SYNONYMOUS_CODING		GSVIVG01029896001	intron	#	#	#	#
Distributed OPA1	VV05027A	chr16_20850477	VV05027A-173	+	[T/C]	38.9 %	27	T	C	11	5	11		VIT_16s0098g00430	exon	3	gtT/gtC	V/V	SYNONYMOUS_CODING		GSVIVG01038699001	exon	3	gtT/gtC	V/V	SYNONYMOUS_CODING
Distributed OPA1	VV05239A	chr2_14565920	VV05239A-245	+	[T/C]	11.5 %	26	C	T	21	1	4		VIT_02s0033g00520	exon	3	aaC/aaT	N/N	SYNONYMOUS_CODING		GSVIVG01022675001	exon	3	aaC/aaT	N/N	SYNONYMOUS_CODING
Distributed OPA1	VV05562A	chr13_random_1191090	VV05562A-348	-	[A/G]	32.8 %	29	G	A	15	5	9		VIT_13s0067g02100	exon	3	ccA/ccG	P/P	SYNONYMOUS_CODING		GSVIVG01012461001	intron	#	#	#	#
Distributed OPA1	VV05968A	chr3_10902525	VV05968A-210	+	[A/G]	43.1 %	29	G	A	7	3	19		VIT_03s0097g00530	exon	3	acA/acG	T/T	SYNONYMOUS_CODING		GSVIVG01038517001	exon	3	acA/acG	T/T	SYNONYMOUS_CODING
Distributed OPA1	VV01319A	chr4_6277887	VV01319A-358	+	[A/G]	12.1 %	29	G	A	23	1	5		intergenic-4	intergenic	#	#	#	#		intergenic-4	intergenic	#	#	#	#
Distributed OPA1	VV06294A	chr15_3694757	VV06294A-35	-	[A/C]	18.4 %	19	A	C	13	1	5		intergenic-15	intergenic	#	#	#	#		GSVIVG01019196001	intron	#	#	#	#
Distributed OPA1	CEV01-13-14	chr13_22755081	CEV01-13-14-139	+	[T/C]	29.3 %	29	T	C	16	4	9		VIT_13s0064g00890	intron	#	#	#	#		GSVIVG01032096001	exon	3	taT/taC	Y/Y	SYNONYMOUS_CODING
Distributed OPA1	EDR01-04	chr14_6043035	EDR01-04-474	-	[A/T]	17.2 %	29	T	A	21	2	6		VIT_14s0030g01440	intron	#	#	#	#		GSVIVG01021884001	intron	#	#	#	#
Distributed OPA1	EDS0102	chr17_8554517	EDS0102-646	-	[T/C]	43.2 %	22	C	T	10	7	5		VIT_17s0000g07560	intron	#	#	#	#		GSVIVG01007836001	exon	1	Cga/Tga	R/*	STOP_GAINED
Distributed OPA1	JAR0104	chr15_18288200	JAR0104-124	-	[T/G]	45.0 %	30	G	T	10	7	13		VIT_15s0046g01280	intron	#	#	#	#		GSVIVG01027057001	exon	1	Gac/Tac	D/Y	NON_SYNONYMOUS_CODING
Distributed OPA1	RAR01-03	chr16_14381208	RAR01-03-132	-	[A/G]	15.0 %	30	G	A	21	0	9		VIT_16s0022g02040	intron	#	#	#	#		GSVIVG01018489001	exon	3	ggG/ggA	G/G	SYNONYMOUS_CODING
Distributed OPA1	VV00003C	chr14_942473	VV00003C-330	-	[A/T]	50.0 %	28	A	T	6	6	16		VIT_14s0060g01190	intron	#	#	#	#		GSVIVG01031240001	exon	1	Tcc/Acc	S/T	NON_SYNONYMOUS_CODING
Distributed OPA1	VV00037B	chr15_12604379	VV00037B-656	+	[T/G]	30.0 %	30	G	T	15	3	12		VIT_15s0021g01920	intron	#	#	#	#		GSVIVG01018245001	intron	#	#	#	#
Distributed OPA1	VV00060B	chr12_15535306	VV00060B-700	-	[T/G]	44.4 %	27	G	T	10	7	10		VIT_12s0034g00130	intron	#	#	#	#		GSVIVG01023085001	intron	#	#	#	#
Distributed OPA1	VV00072B	chr16_2334156	VV00072B-354	-	[A/T]	44.8 %	29	A	T	12	9	8		VIT_16s0039g02230	intron	#	#	#	#		GSVIVG01024419001	intron	#	#	#	#
Distributed OPA1	VV00074B	chr17_8012469	VV00074B-75	+	[A/T]	45.0 %	30	A	T	10	7	13		VIT_17s0000g07200	intron	#	#	#	#		GSVIVG01007878001	intron	#	#	#	#
Distributed OPA1	VV00075B	chr17_4275734	VV00075B-264	+	[A/T]	44.4 %	18	A	T	10	8	0		VIT_17s0000g04150	intron	#	#	#	#		GSVIVG01008238001	intron	#	#	#	#
Distributed OPA1	VV00345A	chr5_2775875	VV00345A-367	+	[T/C]	33.3 %	30	T	C	15	5	10		VIT_05s0020g00950	intron	#	#	#	#		GSVIVG01017701001	intron	#	#	#	#
Distributed OPA1	VV00577A	chr6_7420596	VV00577A-567	+	[A/G]	24.1 %	27	G	A	17	3	7		VIT_06s0004g06710	intron	#	#	#	#		GSVIVG01024728001	exon	3	gtA/gtG	V/V	SYNONYMOUS_CODING
Distributed OPA1	VV00654A	chr6_4824149	VV00654A-406	-	[T/C]	42.0 %	25	T	C	12	8	5		VIT_06s0004g03880	intron	#	#	#	#		GSVIVG01025064001	exon	1	Ccg/Tcg	P/S	NON_SYNONYMOUS_CODING
Distributed OPA1	VV00931A	chr19_1470746	VV00931A-218	+	[A/G]	41.4 %	29	G	A	10	5	14		VIT_19s0014g01390	intron	#	#	#	#		GSVIVG01014206001	intron	#	#	#	#
Distributed OPA1	VV01058A	chr1_4001255	VV01058A-197	-	[A/T]	0.033	30	A	T	28	0	2		VIT_01s0011g04390	intron	#	#	#	#		GSVIVG01011807001	exon	1	Atg/Ttg	M/L	NON_SYNONYMOUS_CODING
Distributed OPA1	VV01529A	chr3_980675	VV01529A-417	+	[A/G]	31.2 %	24	G	A	13	4	7		VIT_03s0038g01400	intron	#	#	#	#		GSVIVG01024114001	exon	2	cGa/cAa	R/Q	NON_SYNONYMOUS_CODING
Distributed OPA1	VV01574A	chr3_2575748	VV01574A-302	-	[A/G]	34.2 %	19	G	A	12	6	1		VIT_03s0038g03560	intron	#	#	#	#		GSVIVG01023903001	exon	2	cCc/cTc	P/L	NON_SYNONYMOUS_CODING
Distributed OPA1	VV01834A	chr2_7060463	VV01834A-116	+	[T/G]	18.3 %	30	G	T	22	3	5		VIT_02s0012g01090	intron	#	#	#	#		GSVIVG01013178001	intron	#	#	#	#
Distributed OPA1	VV01988A	chr11_545625	VV01988A-537	+	[A/G]	26.2 %	21	G	A	12	2	7		VIT_11s0016g00540	intron	#	#	#	#		GSVIVG01015025001	intron	#	#	#	#
Distributed OPA1	VV02742A	chr14_26212859	VV02742A-634	-	[T/C]	28.6 %	28	T	C	13	1	14		VIT_14s0171g00400	intron	#	#	#	#		GSVIVG01001839001	intron	#	#	#	#
Distributed OPA1	VV03097A	chr6_18800897	VV03097A-506	-	[A/T]	6.9 %	29	A	T	27	2	0		VIT_06s0061g01110	intron	#	#	#	#		GSVIVG01031419001	intron	#	#	#	#
Distributed OPA1	VV03259A	chr8_14333934	VV03259A-204	+	[T/G]	29.3 %	29	T	G	16	4	9		VIT_08s0040g03370	intron	#	#	#	#		intergenic-8	intergenic	#	#	#	#
Distributed OPA1	VV03403A	chr7_853736	VV03403A-548	-	[A/G]	21.7 %	30	A	G	19	2	9		VIT_07s0151g00310	intron	#	#	#	#		GSVIVG01001199001	intron	#	#	#	#
Distributed OPA1	VV03568A	chr8_21938342	VV03568A-88	-	[T/C]	28.6 %	28	T	C	14	2	12		VIT_08s0007g08540	intron	#	#	#	#		GSVIVG01033277001	exon	3	aaC/aaT	N/N	SYNONYMOUS_CODING
Distributed OPA1	VV03718A	chr15_15398074	VV03718A-348	+	[A/T]	46.7 %	15	T	A	6	5	4		VIT_15s0048g01250	intron	#	#	#	#		GSVIVG01027579001	intron	#	#	#	#
Distributed OPA1	VV03861A	chr8_4363516	VV03861A-148	+	[A/C]	25.0 %	28	C	A	16	2	10		VIT_08s0032g00790	intron	#	#	#	#		GSVIVG01022526001	intron	#	#	#	#
Distributed OPA1	vv03892D	chr1_11306085	vv03892D-350	-	[T/C]	31.2 %	24	T	C	11	2	11		VIT_01s0026g01950	intron	#	#	#	#		GSVIVG01020033001	intron	#	#	#	#
Distributed OPA1	VV04124A	chr1_10861344	VV04124A-203	-	[T/C]	50.0 %	30	T	C	7	7	16		VIT_01s0026g01690	intron	#	#	#	#		GSVIVG01020066001	intron	#	#	#	#
Distributed OPA1	VV04440A	chr5_15222055	VV04440A-73	+	[A/G]	46.6 %	29	G	A	9	7	13		VIT_05s0029g00470	intron	#	#	#	#		GSVIVG01021020001	exon	1	Act/Gct	T/A	NON_SYNONYMOUS_CODING
Distributed OPA1	VV04749A	chr4_22552204	VV04749A-353	+	[A/T]	17.4 %	23	T	A	18	3	2		VIT_04s0044g01170	intron	#	#	#	#		GSVIVG01026500001	intron	#	#	#	#
Distributed OPA1	VV05327A	chr9_6632113	VV05327A-436	-	[T/C]	10.3 %	29	T	C	24	1	4		VIT_09s0002g06720	intron	#	#	#	#		GSVIVG01017311001	intron	#	#	#	#
Distributed OPA1	VV05490A	chr2_18138024	VV05490A-471	+	[T/C]	40.4 %	26	T	C	10	5	11		VIT_02s0087g00630	intron	#	#	#	#		GSVIVG01036891001	exon	3	acT/acC	T/T	SYNONYMOUS_CODING
Distributed OPA1	VV05733A	chr1_8252139	VV05733A-128	+	[A/T]	34.5 %	29	T	A	12	3	14		VIT_01s0127g00870	intron	#	#	#	#		GSVIVG01013718001	intron	#	#	#	#
Distributed OPA1	VV05925A	chr8_2033914	VV05925A-242	-	[T/C]	28.3 %	30	T	C	14	1	15		VIT_08s0056g01290	intron	#	#	#	#		GSVIVG01029950001	intron	#	#	#	#
Distributed OPA1	VV06106A	chr2_1645011	VV06106A-144	+	[A/G]	10.9 %	23	G	A	19	1	3		VIT_02s0025g01730	intron	#	#	#	#		GSVIVG01019565001	intron	#	#	#	#
Distributed OPA1	VV06405A	chr8_16966142	VV06405A-108	-	[T/C]	41.7 %	30	T	C	9	4	17		VIT_08s0007g02910	intron	#	#	#	#		GSVIVG01033891001	intron	#	#	#	#
Distributed OPA2	VV03933A	chr7_4538206	VV03933A-269	-	[A/C]	30.0 %	30	C	A	15	3	12		VIT_07s0005g02130	exon	2	aAt/aCt	N/T	NON_SYNONYMOUS_CODING		GSVIVG01028195001	exon	2	aTt/aGt	I/S	NON_SYNONYMOUS_CODING
Distributed OPA2	VV04325A	chr16_8133403	VV04325A-688	-	[C/G]	33.3 %	15	C	G	8	3	4		VIT_16s0013g01430	exon	1	Gag/Cag	E/Q	NON_SYNONYMOUS_CODING		GSVIVG01013967001	exon	1	Gag/Cag	E/Q	NON_SYNONYMOUS_CODING
Distributed OPA2	VV04667D	chr19_14014238	VV04667D-33	+	[C/G]	48.3 %	30	C	G	8	7	15		VIT_19s0138g00120	exon	2	gGa/gCa	G/A	NON_SYNONYMOUS_CODING		GSVIVG01000622001	exon	2	gGa/gCa	G/A	NON_SYNONYMOUS_CODING
Distributed OPA2	VV05495A	chr7_9484077	VV05495A-93	-	[A/C]	23.3 %	30	A	C	17	1	12		VIT_07s0005g05420	exon	1	Cgt/Agt	R/S	NON_SYNONYMOUS_CODING		GSVIVG01028542001	exon	1	Cgt/Agt	R/S	NON_SYNONYMOUS_CODING
Distributed OPA2	VV05852A	chr19_10336933	VV05852A-333	-	[A/G]	41.4 %	29	G	A	17	12	0		VIT_19s0015g01690	exon	2	aAc/aGc	N/S	NON_SYNONYMOUS_CODING		GSVIVG01014835001	exon	2	aAc/aGc	N/S	NON_SYNONYMOUS_CODING
Distributed OPA2	VV00009B	chr4_1038083	VV00009B-220	+	[C/G]	30.4 %	28	G	C	13	2	13		VIT_04s0008g01260	exon	3	ccC/ccG	P/P	SYNONYMOUS_CODING		GSVIVG01035402001	exon	3	ccC/ccG	P/P	SYNONYMOUS_CODING
Distributed OPA2	VV01015A	chr1_1977121	VV01015A-546	+	[A/C]	41.7 %	12	C	A	7	5	0		VIT_01s0011g02250	exon	3	ggC/ggA	G/G	SYNONYMOUS_CODING		GSVIVG01012035001	exon	3	ggC/ggA	G/G	SYNONYMOUS_CODING
Distributed OPA2	VV01715A	chr14_23969299	VV01715A-276	-	[A/G]	41.4 %	29	A	G	9	4	16		VIT_14s0068g00250	exon	3	acA/acG	T/T	SYNONYMOUS_CODING		intergenic-14	intergenic	#	#	#	#
Distributed OPA2	VV01809A	chr16_5893049	VV01809A-468	+	[A/G]	40.0 %	30	A	G	11	5	14		VIT_16s0013g00650	exon	3	agG/agA	R/R	SYNONYMOUS_CODING		GSVIVG01013881001	exon	3	agG/agA	R/R	SYNONYMOUS_CODING
Distributed OPA2	VV02020A	chr11_1420200	VV02020A-55	+	[T/C]	46.4 %	28	T	C	9	7	12		VIT_11s0016g01770	exon	3	gtC/gtT	V/V	SYNONYMOUS_CODING		GSVIVG01015155001	exon	3	gtC/gtT	V/V	SYNONYMOUS_CODING
Distributed OPA2	VV02718D	chr14_13464142	VV02718D-535	-	[A/G]	29.3 %	29	G	A	15	3	11		VIT_14s0006g00250	exon	3	ggG/ggA	G/G	SYNONYMOUS_CODING		GSVIVG01030681001	exon	3	ggG/ggA	G/G	SYNONYMOUS_CODING
Distributed OPA2	VV02822A	chr14_28590097	VV02822A-152	+	[C/G]	18.2 %	22	G	C	14	0	8		VIT_14s0066g02390	exon	3	ctC/ctG	L/L	SYNONYMOUS_CODING		GSVIVG01032586001	exon	3	ctC/ctG	L/L	SYNONYMOUS_CODING
Distributed OPA2	VV03337A	chr4_9418138	VV03337A-435	+	[T/C]	36.2 %	29	C	T	13	5	11		VIT_04s0069g00990	exon	3	gcC/gcT	A/A	SYNONYMOUS_CODING		GSVIVG01033197001	exon	3	gcC/gcT	A/A	SYNONYMOUS_CODING
Distributed OPA2	VV03608A	chr12_5129582	VV03608A-582	+	[A/G]	38.3 %	30	G	A	13	6	11		VIT_12s0059g00260	exon	3	agG/agA	R/R	SYNONYMOUS_CODING		GSVIVG01030385001	exon	3	agG/agA	R/R	SYNONYMOUS_CODING
Distributed OPA2	VV04046A	chr13_21058482	VV04046A-251	-	[A/G]	25.0 %	30	G	A	17	2	11		VIT_13s0158g00150	exon	3	ccA/ccG	P/P	SYNONYMOUS_CODING		GSVIVG01001442001	intron	#	#	#	#
Distributed OPA2	VV04249A	chrUn_23063215	VV04249A-512	+	[A/T]	37.5 %	28	A	T	10	3	15		VIT_00s0317g00140	exon	3	atA/atT	I/I	SYNONYMOUS_CODING		intergenic-Un	intergenic	#	#	#	#
Distributed OPA2	VV04422A	chr12_13066082	VV04422A-407	+	[T/C]	50.0 %	10	T	C	5	5	0		VIT_12s0055g00340	exon	3	caC/caT	H/H	SYNONYMOUS_CODING		GSVIVG01029688001	exon	3	caC/caT	H/H	SYNONYMOUS_CODING
Distributed OPA2	VV04584A	chr9_10500656	VV04584A-72	-	[A/G]	33.3 %	24	A	G	14	6	4		VIT_09s0002g08940	exon	3	gaG/gaA	E/E	SYNONYMOUS_CODING		GSVIVG01017554001	intron	#	#	#	#
Distributed OPA2	VV05132A	chr3_18008315	VV05132A-342	+	[A/G]	19.6 %	28	A	G	18	1	9		VIT_03s0017g01830	exon	3	aaA/aaG	K/K	SYNONYMOUS_CODING		GSVIVG01015830001	intron	#	#	#	#
Distributed OPA2	VV05469A	chr2_3895015	VV05469A-461	-	[A/G]	43.1 %	29	A	G	13	9	7		VIT_02s0025g04420	exon	3	aaA/aaG	K/K	SYNONYMOUS_CODING		GSVIVG01019858001	exon	3	aaA/aaG	K/K	SYNONYMOUS_CODING
Distributed OPA2	VV06058A	chr11_6015248	VV06058A-62	+	[A/T]	43.1 %	29	A	T	10	6	13		VIT_11s0118g00350	exon	3	ccA/ccT	P/P	SYNONYMOUS_CODING		GSVIVG01012841001	exon	3	ccA/ccT	P/P	SYNONYMOUS_CODING
Distributed OPA2	VV06141A	chr10_266266	VV06141A-203	+	[T/C]	38.9 %	27	C	T	12	6	9		VIT_10s0116g00620	exon	3	acC/acT	T/T	SYNONYMOUS_CODING		GSVIVG01012641001	exon	3	acC/acT	T/T	SYNONYMOUS_CODING
Distributed OPA2	VV06428A	chr13_7496596	VV06428A-355	+	[A/G]	41.4 %	29	G	A	13	8	8		VIT_13s0074g00130	exon	3	ccA/ccG	P/P	SYNONYMOUS_CODING		GSVIVG01034675001	exon	3	ccA/ccG	P/P	SYNONYMOUS_CODING
Distributed OPA2	VV06623D	chr5_11589928	VV06623D-423	-	[T/C]	39.3 %	28	C	T	12	6	10		VIT_05s0051g00670	exon	3	ccC/ccT	P/P	SYNONYMOUS_CODING		GSVIVG01029057001	exon	3	ccC/ccT	P/P	SYNONYMOUS_CODING
Distributed OPA2	VV06645A	chrUn_7646974	VV06645A-119	-	[C/G]	34.5 %	29	C	G	13	4	12		VIT_00s0181g00020	exon	3	gcG/gcC	A/A	SYNONYMOUS_CODING		GSVIVG01003182001	exon	3	gcG/gcC	A/A	SYNONYMOUS_CODING
Distributed OPA2	VV06688A	chrUn_35223086	VV06688A-95	+	[T/C]	46.7 %	30	T	C	11	9	10		VIT_00s0771g00010	exon	3	ctT/ctC	L/L	SYNONYMOUS_CODING		GSVIVG01002530001	intron	#	#	#	#
Distributed OPA2	COI01-01	chr13_4417055	COI01-01-306	-	[T/C]	20.0 %	30	T	C	19	1	10		VIT_13s0019g03380	intron	#	#	#	#		GSVIVG01016368001	exon	3	tgT/tgC	C/C	SYNONYMOUS_CODING
Distributed OPA2	SGT01-08-10	chr16_18408077	SGT01-08-10-480	+	[A/T]	20.0 %	30	A	T	19	1	10		VIT_16s0050g01510	intron	#	#	#	#		GSVIVG01028818001	exon	2	tAc/tTc	Y/F	NON_SYNONYMOUS_CODING
Distributed OPA2	VV00026A	chr18_12788420	VV00026A-406	+	[A/T]	36.0 %	25	A	T	10	3	12		VIT_18s0001g14750	intron	#	#	#	#		GSVIVG01009956001	intron	#	#	#	#
Distributed OPA2	VV00255A	chr18_3538749	VV00255A-174	+	[T/G]	22.2 %	27	G	T	18	3	6		VIT_18s0001g03820	intron	#	#	#	#		GSVIVG01008931001	intron	#	#	#	#
Distributed OPA2	VV00601A	chr6_6849499	VV00601A-340	+	[T/C]	18.5 %	27	C	T	18	1	8		VIT_06s0004g06060	intron	#	#	#	#		GSVIVG01024799001	intron	#	#	#	#
Distributed OPA2	VV00729A	chr6_1613979	VV00729A-404	+	[A/G]	50.0 %	28	A	G	11	11	6		VIT_06s0004g01360	intron	#	#	#	#		GSVIVG01025352001	exon	3	acG/acA	T/T	SYNONYMOUS_CODING
Distributed OPA2	VV00925D	chr11_17361234	VV00925D-100	+	[T/C]	25.9 %	29	C	T	16	2	11		VIT_11s0052g00190	intron	#	#	#	#		GSVIVG01029300001	exon	3	atT/atC	I/I	SYNONYMOUS_CODING
Distributed OPA2	VV01103A	chr1_6228990	VV01103A-77	-	[A/G]	22.4 %	29	G	A	18	2	9		VIT_01s0011g06410	intron	#	#	#	#		GSVIVG01011586001	exon	3	gcA/gcG	A/A	SYNONYMOUS_CODING
Distributed OPA2	VV01308A	chr4_5654553	VV01308A-341	+	[T/C]	25.9 %	27	T	C	15	2	10		VIT_04s0008g05960	intron	#	#	#	#		GSVIVG01035907001	intron	#	#	#	#
Distributed OPA2	VV01401A	chr9_2109986	VV01401A-262	-	[C/G]	47.9 %	24	C	G	5	4	15		VIT_09s0002g02300	intron	#	#	#	#		GSVIVG01016867001	intron	#	#	#	#
Distributed OPA2	VV01552A	chr3_1847123	VV01552A-167	-	[A/T]	46.6 %	29	A	T	13	11	5		VIT_03s0038g02640	intron	#	#	#	#		GSVIVG01023996001	exon	2	gTa/gAa	V/E	NON_SYNONYMOUS_CODING
Distributed OPA2	VV02202A	chr6_14725214	VV02202A-432	+	[A/G]	44.4 %	27	G	A	10	7	10		VIT_06s0009g02340	intron	#	#	#	#		GSVIVG01037380001	exon	3	agG/agA	R/R	SYNONYMOUS_CODING
Distributed OPA2	VV02576A	chr12_911752	VV02576A-145	-	[A/G]	46.3 %	27	A	G	7	5	15		VIT_12s0028g00310	intron	#	#	#	#		GSVIVG01020860001	intron	#	#	#	#
Distributed OPA2	VV02609A	chr15_13020386	VV02609A-423	-	[T/C]	15.0 %	30	T	C	21	0	9		VIT_15s0021g02140	intron	#	#	#	#		GSVIVG01018223001	intron	#	#	#	#
Distributed OPA2	VV03166A	chr14_514507	VV03166A-162	+	[T/C]	22.2 %	27	C	T	17	2	8		VIT_14s0060g00590	intron	#	#	#	#		GSVIVG01031305001	exon	2	aCt/aTt	T/I	NON_SYNONYMOUS_CODING
Distributed OPA2	VV03374A	chr7_1888687	VV03374A-281	+	[A/T]	37.9 %	29	A	T	11	4	14		VIT_07s0104g00720	intron	#	#	#	#		GSVIVG01011061001	exon	1	Tca/Aca	S/T	NON_SYNONYMOUS_CODING
Distributed OPA2	VV03458D	chr17_12272934	VV03458D-487	+	[A/G]	29.6 %	27	G	A	13	2	12		VIT_17s0000g10100	intron	#	#	#	#		GSVIVG01007550001	exon	2	cGc/cAc	R/H	NON_SYNONYMOUS_CODING
Distributed OPA2	VV03700A	chr15_16154471	VV03700A-268	+	[T/G]	46.6 %	29	G	T	6	4	19		VIT_15s0048g02010	intron	#	#	#	#		GSVIVG01027506001	intron	#	#	#	#
Distributed OPA2	VV03758A	chr12_18056884	VV03758A-73	-	[A/C]	30.0 %	30	C	A	15	3	12		VIT_12s0034g01840	intron	#	#	#	#		GSVIVG01022919001	exon	3	tcC/tcA	S/S	SYNONYMOUS_CODING
Distributed OPA2	VV03795A	chr15_20153958	VV03795A-230	-	[A/G]	30.0 %	30	A	G	15	3	12		VIT_15s0046g03650	intron	#	#	#	#		GSVIVG01026826001	intron	#	#	#	#
Distributed OPA2	VV04206A	chr13_939010	VV04206A-493	+	[A/G]	25.9 %	29	A	G	18	4	7		VIT_13s0067g01680	intron	#	#	#	#		GSVIVG01032764001	exon	3	agG/agA	R/R	SYNONYMOUS_CODING
Distributed OPA2	VV04275A	chr9_21918121	VV04275A-289	-	[A/G]	42.9 %	28	G	A	9	5	14		VIT_09s0054g01070	intron	#	#	#	#		GSVIVG01029529001	exon	1	Agc/Ggc	S/G	NON_SYNONYMOUS_CODING
Distributed OPA2	VV04481A	chr18_29129213	VV04481A-315	-	[T/G]	31.0 %	21	G	T	11	3	7		VIT_18s0089g01240	intron	#	#	#	#		GSVIVG01037101001	exon	3	ttG/ttT	L/F	NON_SYNONYMOUS_CODING
Distributed OPA2	VV04629A	chr5_19050493	VV04629A-529	+	[T/C]	26.9 %	26	C	T	14	2	10		VIT_05s0062g00760	intron	#	#	#	#		GSVIVG01031618001	intron	#	#	#	#
Distributed OPA2	VV04811A	chr1_19473917	VV04811A-95	+	[T/C]	25.9 %	29	T	C	14	0	15		VIT_01s0010g02370	intron	#	#	#	#		GSVIVG01010320001	intron	#	#	#	#
Distributed OPA2	VV05042A	chr16_21360511	VV05042A-390	+	[A/C]	46.3 %	27	A	C	7	5	15		VIT_16s0098g01090	intron	#	#	#	#		GSVIVG01038628001	exon	1	Att/Ctt	I/L	NON_SYNONYMOUS_CODING
Distributed OPA2	VV05087A	chr6_20227882	VV05087A-120	+	[T/C]	48.3 %	29	T	C	6	5	18		VIT_06s0080g00300	intron	#	#	#	#		GSVIVG01036142001	exon	3	gcT/gcC	A/A	SYNONYMOUS_CODING
Distributed OPA2	VV05192A	chr16_14018531	VV05192A-502	-	[T/C]	25.0 %	18	C	T	11	2	5		VIT_16s0022g01820	intron	#	#	#	#		GSVIVG01018512001	exon	3	ccT/ccC	P/P	SYNONYMOUS_CODING
Distributed OPA2	VV05256A	chr8_7899570	VV05256A-385	-	[T/C]	44.4 %	27	T	C	12	9	6		VIT_08s0105g00570	intron	#	#	#	#		GSVIVG01011185001	intron	#	#	#	#
Distributed OPA2	VV05423A	chr8_19157889	VV05423A-342	-	[A/T]	20.0 %	30	T	A	20	2	8		VIT_08s0007g05250	intron	#	#	#	#		GSVIVG01033622001	exon	2	tTg/tAg	L/*	STOP_GAINED
Distributed OPA2	VV05874A	chr10_5045668	VV05874A-76	-	[A/G]	40.0 %	30	G	A	13	7	10		VIT_10s0003g02930	intron	#	#	#	#		GSVIVG01021409001	exon	2	gGa/gAa	G/E	NON_SYNONYMOUS_CODING
Distributed OPA2	VV06156A	chr1_22129640	VV06156A-503	+	[T/C]	40.7 %	27	C	T	14	9	4		VIT_01s0146g00310	intron	#	#	#	#		GSVIVG01000944001	intron	#	#	#	#
Distributed OPA2	VV06512A	chr18_495956	VV06512A-763	-	[T/G]	37.5 %	12	G	T	7	4	1		VIT_18s0122g00610	intron	#	#	#	#		GSVIVG01013435001	intron	#	#	#	#
Distributed OPA2	VV06547A	chrUn_15165443	VV06547A-555	+	[A/G]	39.7 %	29	G	A	13	7	9		VIT_00s0227g00190	intron	#	#	#	#		GSVIVG01004133001	intron	#	#	#	#
Distributed OPA2	VV06643A	chr7_14797427	VV06643A-429	-	[T/G]	43.1 %	29	G	T	11	7	11		VIT_07s0191g00040	intron	#	#	#	#		GSVIVG01003416001	intron	#	#	#	#
Distributed OPA2	VV06925D	chr6_10567473	VV06925D-393	+	[T/G]	39.7 %	29	T	G	10	4	15		VIT_06s0009g00320	intron	#	#	#	#		GSVIVG01037585001	exon	3	gtT/gtG	V/V	SYNONYMOUS_CODING
Distributed OPA2	VV05863D	chr4_16122120	VV05863D-113	-	[T/C]	21.7 %	30	T	C	20	3	7		VIT_04s0023g00130	UTR3prime	#	#	#	#		GSVIVG01019149001	intron	#	#	#	#
* SNPs erronously selected although they were singletons or monomorphic in the sequencing sample.
$ Used in both Chr08 and Distributed SNP sets
